# Supplementary material for: Structural mechanism of anti-MHC-I antibody blocking of inhibitory NK cell receptors in tumor immunity
Source: Commun Biol. 2026 Feb 2;9:350. doi: 10.1038/s42003-026-09641-8 (PMC12966442; doi:10.1038/s42003-026-09641-8)
Supplement: Supplementary file 3 — Supplementary Data 1 [file 42003_2026_9641_MOESM3_ESM.xlsx]

## Sheet: Supp. Fig. 1b.
	3(1,C1)	11(1,C2)				19(1,C3)	27(1,C4)
	W632_1	W632_2	AVERAGE	SD		testAB_1	testAB_2	AVERAGE	SD		Ratio	SD of Ratio
A0101	6171	6710.5	6440.75	381.484		17650	17485	17567.5	116.673		2.72756	0.162565
A0201	5295	5928	5611.5	447.599		475	455	465	14.1421		0.0828655	0.00707389
A0203	5406	5956	5681	388.909		3752	3761	3756.5	6.36396		0.661239	0.0452808
A0206	5078	5275	5176.5	139.3		557.5	612	584.75	38.5373		0.112962	0.00804137
A0301	4354	5380	4867	725.492		18462.5	18022	18242.2	311.481		3.74815	0.562366
A1101	6247	7019	6633	545.886		17112.5	17057	17084.8	39.2444		2.57572	0.212061
A1102	6025.5	7014	6519.75	698.975		19420.5	18270	18845.2	813.526		2.89049	0.334064
A2301	6578	7570.5	7074.25	701.803		13006.5	14006	13506.2	706.753		1.90921	0.214138
A2402	6852	7410.5	7131.25	394.919		21729	21646	21687.5	58.6899		3.04119	0.168618
A2403	6493	7094	6793.5	424.971		21825	21495	21660	233.345		3.18834	0.202385
A2501	5829	6880	6354.5	743.169		14336	14660	14498	229.103		2.28153	0.269254
A2601	5084	5895	5489.5	573.464		12800	12249	12524.5	389.616		2.28154	0.248685
A2901	5726	6807.5	6266.75	764.736		12318	12318	12318	0		1.96561	0.239865
B2705	4688	5607.5	5147.75	650.185		11767	11698	11732.5	48.7904		2.27915	0.288023
A2902	5619	6916	6267.5	917.117		11843	12318	12080.5	335.876		1.92748	0.287093
A3001	4916.5	5695	5305.75	550.483		12373	12015	12194	253.144		2.29826	0.243176
A3002	5524.5	6463.5	5994	663.973		12263	12517.5	12390.2	179.959		2.06711	0.23094
A3101	5251	6398.5	5824.75	811.405		12806.5	13558	13182.2	531.391		2.26314	0.328197
A3201	5861	6461.5	6161.25	424.618		13062	13641	13351.5	409.415		2.16701	0.163461
A3301	3973	5032	4502.5	748.826		11340	11146.5	11243.2	136.825		2.49711	0.416414
A3401	4519	5617.5	5068.25	776.757		12759	12628	12693.5	92.631		2.50451	0.384275
A3402	5243	5981	5612	521.845		13324	13007	13165.5	224.153		2.34596	0.221771
A3601	4983.5	5879	5431.25	633.214		16906	17285.5	17095.8	268.347		3.14766	0.370288
A4301	4686	5407	5046.5	509.824		12400.5	11905	12152.8	350.371		2.40815	0.252997
A6601	4526	4744.5	4635.25	154.503		11560	12325	11942.5	540.937		2.57645	0.144894
A6602	5757	6294	6025.5	379.716		14205	13992	14098.5	150.614		2.33981	0.149554
A6801	6654	7440	7047	555.786		405	408	406.5	2.12132		0.0576841	0.0045594
A6802	4371	5555	4963	837.214		698	817	757.5	84.1457		0.152629	0.0308282
A6901	4364.5	5165.5	4765	566.393		825	860	842.5	24.7487		0.17681	0.0216488
A7401	6052	6958.5	6505.25	640.992		13675	13764.5	13719.8	63.2861		2.10903	0.20804
A8001	4980	6061	5520.5	764.382		19428	19420.5	19424.2	5.3033		3.51857	0.487191
B0702	5822	6035	5928.5	150.614		13413.5	13427	13420.2	9.54594		2.26368	0.0575315
B0801	6814	7314	7064	353.553		15025.5	14467.5	14746.5	394.566		2.08756	0.118475
B1302	4763	5688	5225.5	654.074		14798	13799	14298.5	706.4		2.73629	0.368214
B1401	4892.5	5069	4980.75	124.804		12208	11822	12015	272.943		2.41229	0.0815883
B1402	2747	3628	3187.5	622.961		11023	11202	11112.5	126.572		3.48627	0.682509
B1501	5593	6209	5901	435.578		15776	15376.5	15576.2	282.489		2.63959	0.200634
B1502	4930.5	5992.5	5461.5	750.947		15314.5	14605	14959.8	501.692		2.73913	0.387666
B1503	5102	5750	5426	458.205		14812	14468	14640	243.245		2.69812	0.232214
B1510	4746	5208	4977	326.683		12152.5	11987	12069.8	117.026		2.42511	0.160908
B1512	5251.5	5725	5488.25	334.815		14812	16369	15590.5	1100.97		2.84071	0.265094
B1513	3283	4004	3643.5	509.824		8675	8841.5	8758.25	117.733		2.4038	0.337905
B1516	4724.5	5419	5071.75	491.086		10228	10657	10442.5	303.349		2.05895	0.208142
B1801	5865	6302	6083.5	309.006		14440	14646.5	14543.2	146.018		2.39061	0.123778
B2708	4741	5519	5130	550.129		12262.5	12869	12565.8	428.86		2.44946	0.275657
B3501	4941	6132	5536.5	842.164		12896	13365	13130.5	331.633		2.37162	0.36569
B3701	5551	6133	5842	411.536		11656	12084	11870	302.642		2.03184	0.152218
B3801	4533	5357.5	4945.25	583.01		10711	11243	10977	376.181		2.21971	0.272519
B3901	5306.5	6288	5797.25	694.025		13434.5	13110.5	13272.5	229.103		2.28945	0.276919
B4001	5442	5474	5458	22.6274		14798	14674	14736	87.6812		2.69989	0.0195796
B4002	5859	6160	6009.5	212.839		13117	12993	13055	87.6812		2.17239	0.0783111
B4101	4864	5634	5249	544.472		12745	12745	12745	0		2.42808	0.251862
B4201	6522.5	6797	6659.75	194.101		13889	13834	13861.5	38.8909		2.08138	0.0609431
B4402	3170	3666	3418	350.725		8988.5	9109	9048.75	85.2064		2.64738	0.272792
B4403	4656.5	5375	5015.75	508.056		11408.5	11939	11673.8	375.12		2.32742	0.247328
B4501	4744	5792	5268	741.048		12566	12965	12765.5	282.136		2.42322	0.345055
B4901	5251	6034	5642.5	553.665		12166	11553	11859.5	433.456		2.10182	0.220081
B4701	3458	4372	3915	646.296		11064	11023	11043.5	28.9914		2.82082	0.465725
B4801	5059	5845	5452	555.786		14054	13888.5	13971.2	117.026		2.56259	0.262115
B4601	4066	4658	4362	418.607		13524	13710	13617	131.522		3.12173	0.301096
B5001	4121	5186	4653.5	753.069		13104	12848.5	12976.2	180.666		2.78849	0.452924
B5101	4118	4498.5	4308.25	269.054		10726	10222	10474	356.382		2.43115	0.1729
B5102	4131	4339	4235	147.078		9675.5	10003	9839.25	231.577		2.32332	0.0974705
B5201	2452	3143	2797.5	488.611		7194	7876	7535	482.247		2.69348	0.501031
B5301	3014.5	3897.5	3456	624.375		9128	9154	9141	18.3848		2.64497	0.47788
B5401	4567.5	5542	5054.75	689.076		12683	12869	12776	131.522		2.52752	0.345539
B5501	5019	5707	5363	486.489		13220.5	13165.5	13193	38.8909		2.46	0.22327
B5601	4839.5	5590	5214.75	530.684		12786	12938	12862	107.48		2.46647	0.251847
B5701	5384	6072	5728	486.489		12118	12125	12121.5	4.94975		2.11618	0.179733
B5703	4688	5586	5137	634.982		11036.5	10926	10981.2	78.1353		2.13768	0.264675
B5801	3871	4522	4196.5	460.327		9715	10109.5	9912.25	278.954		2.36203	0.267489
B5901	3425	4147	3786	510.531		9569	9659	9614	63.6396		2.53936	0.342837
B6701	6918	7363	7140.5	314.663		14743	14260	14501.5	341.533		2.03088	0.101475
B7301	5117.5	6240	5678.75	793.727		12683	12421	12552	185.262		2.21035	0.310661
B7801	3503	4120	3811.5	436.285		11491	11146.5	11318.8	243.598		2.96963	0.345876
B8101	5155.5	6104	5629.75	670.691		14109	14137	14123	19.799		2.50864	0.298883
B8201	3031	3748	3389.5	506.996		10710	10433	10571.5	195.869		3.1189	0.470085
C0102	4272	4824	4548	390.323		11919	11946	11932.5	19.0919		2.62368	0.225211
C0202	3087	3835	3461	528.916		8469	8821.5	8645.25	249.255		2.49791	0.388468
C0302	4301	4822	4561.5	368.403		11422	11739.5	11580.8	224.506		2.5388	0.210867
C0303	5320	5919	5619.5	423.557		12325	12566	12445.5	170.413		2.2147	0.16966
C0304	3845	4360	4102.5	364.16		10419	10586.5	10502.8	118.44		2.56009	0.229074
C0401	1816.5	2157	1986.75	240.77		7277	7371.5	7324.25	66.8216		3.68655	0.448029
C0501	4401	5229	4815	585.484		10212.5	9616	9914.25	421.789		2.05903	0.265252
C0602	3690	4519	4104.5	586.192		8325	8790	8557.5	328.805		2.08491	0.308348
C0702	3048	3649	3348.5	424.971		9997.5	10035	10016.2	26.5165		2.99126	0.379716
C0801	3828	4672.5	4250.25	597.152		10731	10654	10692.5	54.4472		2.51573	0.353688
C1203	4240.5	4850	4545.25	430.982		10416.5	9692	10054.2	512.299		2.21203	0.238111
C1402	3101	3984.5	3542.75	624.729		11154	10626	10890	373.352		3.07388	0.552198
C1502	5107	5661	5384	391.737		10090.5	10418.5	10254.5	231.931		1.90462	0.145121
C1601	2729.5	3029	2879.25	211.778		8883	9480	9181.5	422.143		3.18885	0.276605
C1701	2081	2713.5	2397.25	447.245		7031	6931	6981	70.7107		2.91209	0.544096
C1802	5134	5954.5	5544.25	580.181		10242	10029	10135.5	150.614		1.82811	0.193223
B1301	2769	3213	2991	313.955		10887	10968	10927.5	57.2756		3.65346	0.383969
B1511	3228	3702.5	3465.25	335.522		13696	14178	13937	340.825		4.02193	0.401651
B4006	4174	5269	4721.5	774.282		11836	11670	11753	117.38		2.48925	0.40897
A3303	5703	6147	5925	313.955		13172.5	12442	12807.2	516.542		2.16156	0.143942
