# Supplementary material for: Structural mechanism of anti-MHC-I antibody blocking of inhibitory NK cell receptors in tumor immunity
Source: Commun Biol. 2026 Feb 2;9:350. doi: 10.1038/s42003-026-09641-8 (PMC12966442; doi:10.1038/s42003-026-09641-8)
Supplement: Supplementary file 4 — Supplementary Data 2 [file 42003_2026_9641_MOESM4_ESM.xlsx]

## Sheet: Data for Fig. 3d
Cycle: 3 B44053_X	Cycle: 2 T142I_Y	Cycle: 3 H145R_Y	Cycle: 4 Double_Y	Cycle: 6 T142I/H145R/H151R_Y	Fitted Cycle: 6 T142I/H145R/H15_Y	Cycle: 2 T142I/H145R/K144Q_Y	Fitted Cycle: 2 T142I/H145R/K14_Y	Cycle: 1 4x_Y	Fitted Cycle: 1 4x_Y	Fitted Cycle: 3 B44053_Y	Cycle: 3 B44053_Y	Cycle: 2 A2 WT_Y
-58.42	0.166443	0.0500488	0.130737	0.501587	0	0.0343018	0	0.297363	0	0	0.155396	0.40448
-58.32	0.135193	0.210205	0.101074	0.498474	0	0.0554199	0	0.306763	0	0	0.0460205	0.416199
-58.22	0.166443	0.178955	0.127625	0.506287	0	0.0585327	0	0.313782	0	0	0.116333	0.396667
-58.12	0.143799	0.164124	0.135437	0.499268	0	0.0585327	0	0.328613	0	0	0.216309	0.446655
-58.02	0.159424	0.166443	0.154968	0.494568	0	0.0585327	0	0.333313	0	0	0.246033	0.459961
-57.92	0.126587	0.201599	0.154968	0.501587	0	0.0772705	0	0.333313	0	0	0.278809	0.451355
-57.82	0.10083	0.210205	0.161987	0.506287	0	0.0866699	0	0.349731	0	0	0.292908	0.424011
-57.72	0.118774	0.210205	0.166687	0.498474	0	0.0968018	0	0.352844	0	0	0.307739	0.416199
-57.62	0.0961304	0.191467	0.166687	0.479736	0	0.0944824	0	0.341125	0	0	0.346802	0.416992
-57.52	0.0656738	0.205505	0.166687	0.470337	0	0.0897827	0	0.336426	0	0	0.33197	0.400574
-57.42	0.0718994	0.195374	0.178406	0.471924	0	0.0975952	0	0.333313	0	0	0.323364	0.40448
-57.32	0.0961304	0.193787	0.178406	0.486755	0	0.109314	0	0.333313	0	0	0.315552	0.392761
-57.22	0.111755	0.190674	0.171387	0.470337	0	0.0975952	0	0.333313	0	0	0.315552	0.40448
-57.12	0.123474	0.195374	0.166687	0.467224	0	0.0928955	0	0.333313	0	0	0.327271	0.407593
-57.02	0.100037	0.182068	0.166687	0.460205	0	0.0897827	0	0.333313	0	0	0.322571	0.416199
-56.92	0.0922241	0.164124	0.154968	0.455505	0	0.0944824	0	0.333313	0	0	0.312439	0.40448
-56.82	0.0844116	0.159424	0.154968	0.450806	0	0.0897827	0	0.333313	0	0	0.322571	0.389648
-56.72	0.0648804	0.143005	0.161987	0.459412	0	0.0968018	0	0.333313	0	0	0.312439	0.392761
-56.62	0.0648804	0.144592	0.158875	0.452393	0	0.0944824	0	0.345032	0	0	0.307739	0.392761
-56.52	0.0718994	0.147705	0.158875	0.450806	0	0.0897827	0	0.338013	0	0	0.307739	0.39978
-56.42	0.0773926	0.147705	0.158875	0.452393	0	0.104614	0	0.321594	0	0	0.307739	0.396667
-56.32	0.0718994	0.147705	0.159668	0.450806	0	0.109314	0	0.333313	0	0	0.319458	0.396667
-56.22	0.0695801	0.147705	0.147156	0.452393	0	0.109314	0	0.321594	0	0	0.320251	0.389648
-56.12	0.0718994	0.147705	0.154968	0.450806	0	0.121033	0	0.333313	0	0	0.310852	0.384949
-56.02	0.0648804	0.147705	0.154968	0.459412	0	0.121033	0	0.333313	0	0	0.307739	0.384949
-55.92	0.0812988	0.147705	0.147949	0.452393	0	0.121033	0	0.328613	0	0	0.319458	0.384949
-55.82	0.0844116	0.147705	0.14325	0.447693	0	0.114014	0	0.3255	0	0	0.319458	0.37793
-55.72	0.0797119	0.147705	0.154968	0.447693	0	0.109314	0	0.3255	0	0	0.327271	0.384949
-55.62	0.0765991	0.147705	0.154968	0.447693	0	0.109314	0	0.3255	0	0	0.327271	0.380249
-55.52	0.0648804	0.147705	0.154968	0.440674	0	0.121033	0	0.326294	0	0	0.338989	0.377136
-55.42	0.0648804	0.154724	0.154968	0.435974	0	0.121033	0	0.328613	0	0	0.33197	0.377136
-55.32	0.0695801	0.151611	0.154968	0.435974	0	0.109314	0	0.338013	0	0	0.322571	0.37793
-55.22	0.0726929	0.132874	0.154968	0.435974	0	0.121033	0	0.333313	0	0	0.327271	0.37323
-55.12	0.0726929	0.128174	0.154968	0.435974	0	0.121033	0	0.333313	0	0	0.319458	0.37323
-55.02	0.0679932	0.128174	0.154968	0.431274	0	0.121033	0	0.341125	0	0	0.319458	0.36853
-54.92	0.0648804	0.128174	0.154968	0.428162	0	0.121033	0	0.328613	0	0	0.320251	0.365417
-54.82	0.0648804	0.128174	0.150269	0.428162	0	0.121033	0	0.333313	0	0	0.315552	0.365417
-54.72	0.0648804	0.128174	0.147156	0.428162	0	0.128845	0	0.333313	0	0	0.315552	0.358398
-54.62	0.0648804	0.128174	0.158875	0.428955	0	0.128845	0	0.333313	0	0	0.310852	0.353699
-54.52	0.0695801	0.128174	0.158875	0.424255	0	0.140564	0	0.338013	0	0	0.307739	0.353699
-54.42	0.0679932	0.128174	0.158875	0.419556	0	0.124146	0	0.321594	0	0	0.307739	0.353699
-54.32	0.0648804	0.128174	0.158875	0.416443	0	0.132751	0	0.321594	0	0	0.307739	0.365417
-54.22	0.0648804	0.123474	0.158875	0.416443	0	0.132751	0	0.314575	0	0	0.319458	0.360718
-54.12	0.0578613	0.13208	0.151855	0.421143	0	0.132751	0	0.309875	0	0	0.312439	0.357605
-54.02	0.0601807	0.13208	0.135437	0.416443	0	0.125732	0	0.321594	0	0	0.307739	0.357605
-53.92	0.0648804	0.13208	0.142456	0.416443	0	0.121033	0	0.316895	0	0	0.307739	0.350586
-53.82	0.0695801	0.13208	0.140137	0.411743	0	0.114014	0	0.313782	0	0	0.30304	0.353699
-53.72	0.0648804	0.132874	0.135437	0.40863	0	0.117126	0	0.313782	0	0	0.299927	0.345886
-53.62	0.0648804	0.120361	0.130737	0.40863	0	0.112427	0	0.306763	0	0	0.299927	0.345886
-53.52	0.0578613	0.120361	0.127625	0.40863	0	0.109314	0	0.302063	0	0	0.299927	0.353699
-53.42	0.0531616	0.121155	0.127625	0.40863	0	0.109314	0	0.309875	0	0	0.299927	0.345886
-53.32	0.0609741	0.123474	0.127625	0.416443	0	0.109314	0	0.305176	0	0	0.30072	0.34668
-53.22	0.0484619	0.132874	0.127625	0.416443	0	0.101501	0	0.313782	0	0	0.296021	0.34198
-53.12	0.0578613	0.128174	0.120605	0.409424	0	0.109314	0	0.313782	0	0	0.296021	0.34198
-53.02	0.0531616	0.128174	0.115906	0.416443	0	0.109314	0	0.313782	0	0	0.296021	0.33728
-52.92	0.0531616	0.116455	0.115906	0.416443	0	0.109314	0	0.313782	0	0	0.296021	0.334167
-52.82	0.0531616	0.116455	0.115906	0.411743	0	0.102295	0	0.306763	0	0	0.289001	0.334167
-52.72	0.0531616	0.135193	0.122925	0.401611	0	0.0975952	0	0.302063	0	0	0.276489	0.334167
-52.62	0.0609741	0.139893	0.120605	0.396912	0	0.0975952	0	0.313782	0	0	0.284302	0.334167
-52.52	0.0609741	0.139893	0.122925	0.396912	0	0.0975952	0	0.321594	0	0	0.284302	0.334167
-52.42	0.0609741	0.139893	0.120605	0.40863	0	0.0975952	0	0.321594	0	0	0.284302	0.334167
-52.32	0.0679932	0.139893	0.127625	0.40863	0	0.104614	0	0.328613	0	0	0.284302	0.338867
-52.22	0.0648804	0.151611	0.122925	0.409424	0	0.101501	0	0.318481	0	0	0.279602	0.334167
-52.12	0.0648804	0.151611	0.119812	0.416443	0	0.101501	0	0.313782	0	0	0.276489	0.334167
-52.02	0.0726929	0.152405	0.127625	0.411743	0	0.109314	0	0.313782	0	0	0.276489	0.329468
-51.92	0.0656738	0.147705	0.127625	0.40863	0	0.102295	0	0.313782	0	0	0.276489	0.326355
-51.82	0.0609741	0.147705	0.127625	0.416443	0	0.0975952	0	0.309082	0	0	0.288208	0.326355
-51.72	0.0609741	0.143005	0.127625	0.409424	0	0.0975952	0	0.313782	0	0	0.281189	0.326355
-51.62	0.0679932	0.139893	0.127625	0.404724	0	0.0975952	0	0.306763	0	0	0.276489	0.334167
-51.52	0.0773926	0.159424	0.139343	0.392212	0	0.109314	0	0.302063	0	0	0.283508	0.334167
-51.42	0.0726929	0.159424	0.139343	0.396912	0	0.109314	0	0.302063	0	0	0.280396	0.327148
-51.32	0.0726929	0.152405	0.139343	0.389893	0	0.109314	0	0.295044	0	0	0.280396	0.334167
-51.22	0.0726929	0.147705	0.132324	0.385193	0	0.104614	0	0.290344	0	0	0.280396	0.334167
-51.12	0.0679932	0.147705	0.134644	0.385193	0	0.0944824	0	0.302063	0	0	0.268677	0.334167
-51.02	0.0648804	0.147705	0.132324	0.385193	0	0.0897827	0	0.297363	0	0	0.268677	0.322449
-50.92	0.0648804	0.147705	0.127625	0.380493	0	0.0897827	0	0.29425	0	0	0.268677	0.322449
-50.82	0.0648804	0.147705	0.115906	0.37738	0	0.085083	0	0.295044	0	0	0.261658	0.322449
-50.72	0.0765991	0.147705	0.115906	0.38208	0	0.0819702	0	0.302063	0	0	0.256958	0.322449
-50.62	0.0695801	0.143005	0.122925	0.37738	0	0.0897827	0	0.297363	0	0	0.256958	0.317749
-50.52	0.0726929	0.144592	0.127625	0.37738	0	0.0827637	0	0.29425	0	0	0.256958	0.314636
-50.42	0.0648804	0.147705	0.139343	0.370361	0	0.078064	0	0.302063	0	0	0.268677	0.314636
-50.32	0.0648804	0.159424	0.127625	0.365662	0	0.078064	0	0.306763	0	0	0.268677	0.314636
-50.22	0.0648804	0.154724	0.127625	0.365662	0	0.078064	0	0.302063	0	0	0.268677	0.314636
-50.12	0.0648804	0.151611	0.127625	0.360962	0	0.0702515	0	0.302063	0	0	0.268677	0.319336
-50.02	0.0648804	0.151611	0.127625	0.365662	0	0.0710449	0	0.302063	0	0	0.263977	0.314636
-49.92	0.0726929	0.151611	0.139343	0.358643	0	0.0663452	0	0.302063	0	0	0.260864	0.314636
-49.82	0.0726929	0.151611	0.139343	0.353943	0	0.0663452	0	0.297363	0	0	0.260864	0.314636
-49.72	0.0726929	0.151611	0.139343	0.349243	0	0.0663452	0	0.305969	0	0	0.268677	0.314636
-49.62	0.0726929	0.151611	0.127625	0.34613	0	0.0616455	0	0.306763	0	0	0.268677	0.314636
-49.52	0.0726929	0.159424	0.127625	0.357849	0	0.0702515	0	0.302063	0	0	0.261658	0.309937
-49.42	0.0679932	0.159424	0.132324	0.358643	0	0.0702515	0	0.302063	0	0	0.256958	0.306824
-49.32	0.0648804	0.159424	0.127625	0.353943	0	0.0749512	0	0.295044	0	0	0.268677	0.306824
-49.22	0.0578613	0.164124	0.127625	0.353943	0	0.0702515	0	0.290344	0	0	0.268677	0.306824
-49.12	0.0453491	0.159424	0.115906	0.365662	0	0.078064	0	0.285645	0	0	0.268677	0.306824
-49.02	0.0523682	0.159424	0.127625	0.360962	0	0.078064	0	0.282532	0	0	0.26947	0.306824
-48.92	0.0695801	0.159424	0.115906	0.357849	0	0.0733643	0	0.282532	0	0	0.264771	0.311523
-48.82	0.0648804	0.159424	0.127625	0.35083	0	0.0702515	0	0.29425	0	0	0.260071	0.306824
-48.72	0.0648804	0.159424	0.127625	0.34613	0	0.0702515	0	0.29425	0	0	0.261658	0.306824
-48.62	0.0648804	0.159424	0.122925	0.34613	0	0.0702515	0	0.302063	0	0	0.260071	0.306824
-48.52	0.0648804	0.159424	0.119812	0.34613	0	0.0632324	0	0.302063	0	0	0.268677	0.306824
-48.42	0.0648804	0.159424	0.119812	0.34613	0	0.0585327	0	0.295044	0	0	0.261658	0.314636
-48.32	0.0797119	0.154724	0.119812	0.34613	0	0.0702515	0	0.302063	0	0	0.256958	0.299805
-48.22	0.0844116	0.151611	0.119812	0.341431	0	0.0655518	0	0.302063	0	0	0.245239	0.302917
-48.12	0.0844116	0.151611	0.119812	0.350037	0	0.062439	0	0.302063	0	0	0.245239	0.302917
-48.02	0.0765991	0.151611	0.119812	0.338318	0	0.0702515	0	0.309875	0	0	0.24054	0.302917
-47.92	0.0695801	0.151611	0.119812	0.343018	0	0.0632324	0	0.305176	0	0	0.237427	0.302917
-47.82	0.0648804	0.139893	0.119812	0.338318	0	0.0655518	0	0.302063	0	0	0.249146	0.302917
-47.72	0.0531616	0.151611	0.127625	0.331299	0	0.0632324	0	0.302063	0	0	0.249146	0.302917
-47.62	0.0531616	0.151611	0.127625	0.334412	0	0.0585327	0	0.295044	0	0	0.249146	0.302917
-47.52	0.0414429	0.139893	0.127625	0.329712	0	0.0702515	0	0.302063	0	0	0.249146	0.302917
-47.42	0.0531616	0.139893	0.132324	0.326599	0	0.0655518	0	0.302063	0	0	0.242126	0.302917
-47.32	0.0414429	0.144592	0.135437	0.326599	0	0.062439	0	0.302063	0	0	0.237427	0.302917
-47.22	0.0414429	0.143005	0.135437	0.326599	0	0.062439	0	0.297363	0	0	0.237427	0.302917
-47.12	0.0531616	0.139893	0.130737	0.326599	0	0.062439	0	0.29425	0	0	0.237427	0.302917
-47.02	0.0414429	0.156311	0.127625	0.31958	0	0.062439	0	0.305969	0	0	0.245239	0.302917
-46.92	0.0336304	0.154724	0.127625	0.31488	0	0.0702515	0	0.29895	0	0	0.245239	0.302917
-46.82	0.0336304	0.151611	0.127625	0.31488	0	0.0702515	0	0.29425	0	0	0.256958	0.302917
-46.72	0.0336304	0.144592	0.127625	0.310181	0	0.0632324	0	0.29425	0	0	0.256958	0.298218
-46.62	0.0336304	0.139893	0.127625	0.307068	0	0.0585327	0	0.282532	0	0	0.256958	0.295105
-46.52	0.0219116	0.139893	0.127625	0.300049	0	0.0585327	0	0.282532	0	0	0.252258	0.295105
-46.42	0.0289307	0.147705	0.119812	0.295349	0	0.0585327	0	0.277832	0	0	0.249146	0.295105
-46.32	0.0336304	0.139893	0.119812	0.295349	0	0.0585327	0	0.274719	0	0	0.260864	0.288086
-46.22	0.0336304	0.139893	0.108093	0.295349	0	0.0585327	0	0.29425	0	0	0.260864	0.283386
-46.12	0.0336304	0.147705	0.112793	0.295349	0	0.0585327	0	0.29425	0	0	0.260864	0.283386
-46.02	0.0258179	0.140686	0.115906	0.307068	0	0.0585327	0	0.287231	0	0	0.260864	0.295105
-45.92	0.0187988	0.135986	0.115906	0.307068	0	0.0632324	0	0.282532	0	0	0.253845	0.290405
-45.82	0.0140991	0.128174	0.111206	0.290649	0	0.0585327	0	0.282532	0	0	0.237427	0.287292
-45.72	0.00238037	0.135986	0.108093	0.280518	0	0.053833	0	0.29425	0	0	0.237427	0.287292
-45.62	0.0140991	0.131287	0.108093	0.287537	0	0.0507202	0	0.287231	0	0	0.249146	0.287292
-45.52	0.0140991	0.120361	0.101074	0.295349	0	0.0507202	0	0.290344	0	0	0.256958	0.275574
-45.42	0.00939941	0.120361	0.0963745	0.290649	0	0.0507202	0	0.285645	0	0	0.252258	0.287292
-45.32	0.0187988	0.120361	0.0963745	0.287537	0	0.0507202	0	0.282532	0	0	0.249146	0.280273
-45.22	0.0172119	0.120361	0.108093	0.287537	0	0.0507202	0	0.29425	0	0	0.249146	0.275574
-45.12	0.00628662	0.120361	0.108093	0.292236	0	0.0507202	0	0.287231	0	0	0.242126	0.278687
-45.02	0.00628662	0.120361	0.108093	0.287537	0	0.0554199	0	0.282532	0	0	0.244446	0.280273
-44.92	0.00628662	0.120361	0.108093	0.287537	0	0.0585327	0	0.277832	0	0	0.249146	0.278687
-44.82	0.0109863	0.120361	0.108093	0.280518	0	0.0585327	0	0.274719	0	0	0.249146	0.275574
-44.72	0.0140991	0.128174	0.101074	0.28363	0	0.053833	0	0.274719	0	0	0.242126	0.287292
-44.62	0.00939941	0.139893	0.0963745	0.278931	0	0.0507202	0	0.274719	0	0	0.237427	0.280273
-44.52	0.0140991	0.132874	0.0963745	0.275818	0	0.062439	0	0.275513	0	0	0.249146	0.275574
-44.42	0.0140991	0.123474	0.104187	0.287537	0	0.0554199	0	0.270813	0	0	0.249146	0.270874
-44.32	0.0140991	0.120361	0.0994873	0.280518	0	0.0585327	0	0.277832	0	0	0.242126	0.267761
-44.22	0.0140991	0.120361	0.0963745	0.275818	0	0.0585327	0	0.274719	0	0	0.225708	0.275574
-44.12	0.0140991	0.120361	0.0963745	0.271118	0	0.0702515	0	0.274719	0	0	0.221008	0.268555
-44.02	0.0140991	0.108643	0.0963745	0.268005	0	0.0585327	0	0.274719	0	0	0.222595	0.263855
-43.92	0.0140991	0.120361	0.081543	0.268005	0	0.0655518	0	0.2677	0	0	0.221008	0.263855
-43.82	0.0140991	0.113342	0.0916748	0.275818	0	0.062439	0	0.270813	0	0	0.217896	0.263855
-43.72	0.0140991	0.115662	0.0893555	0.275818	0	0.062439	0	0.282532	0	0	0.210083	0.275574
-43.62	0.0140991	0.113342	0.0916748	0.268799	0	0.062439	0	0.282532	0	0	0.203064	0.268555
-43.52	-0.000732422	0.108643	0.0893555	0.264099	0	0.0507202	0	0.289551	0	0	0.198364	0.263855
-43.42	-0.00543213	0.0969238	0.0846558	0.264099	0	0.062439	0	0.286438	0	0	0.198364	0.259155
-43.32	-0.00543213	0.0969238	0.0846558	0.264099	0	0.0507202	0	0.287231	0	0	0.198364	0.256042
-43.22	0.00158691	0.0969238	0.0916748	0.256287	0	0.0437012	0	0.282532	0	0	0.198364	0.256042
-43.12	-0.0124512	0.0969238	0.0963745	0.256287	0	0.0390015	0	0.29425	0	0	0.193665	0.256042
-43.02	-0.0171509	0.0844116	0.0893555	0.251587	0	0.0390015	0	0.295044	0	0	0.178833	0.256042
-42.92	-0.0171509	0.093811	0.0768433	0.256287	0	0.0390015	0	0.285645	0	0	0.190552	0.249023
-42.82	-0.0171509	0.0969238	0.0838623	0.241455	0	0.0390015	0	0.282532	0	0	0.190552	0.244324
-42.72	-0.0171509	0.0969238	0.0963745	0.236755	0	0.0390015	0	0.275513	0	0	0.190552	0.244324
-42.62	-0.0171509	0.103943	0.0963745	0.244568	0	0.0390015	0	0.282532	0	0	0.198364	0.244324
-42.52	-0.0171509	0.093811	0.0963745	0.244568	0	0.0390015	0	0.282532	0	0	0.198364	0.239624
-42.42	-0.0288696	0.0891113	0.0893555	0.244568	0	0.0460205	0	0.282532	0	0	0.203064	0.236511
-42.32	-0.0288696	0.0891113	0.0916748	0.237549	0	0.0507202	0	0.277832	0	0	0.198364	0.244324
-42.22	-0.0366821	0.0891113	0.0893555	0.232849	0	0.0507202	0	0.275513	0	0	0.193665	0.237305
-42.12	-0.0366821	0.10083	0.0846558	0.228149	0	0.0429077	0	0.270813	0	0	0.198364	0.232605
-42.02	-0.0296631	0.10083	0.0846558	0.229736	0	0.0429077	0	0.282532	0	0	0.198364	0.232605
-41.92	-0.0249634	0.0961304	0.0846558	0.228149	0	0.0476074	0	0.266113	0	0	0.198364	0.232605
-41.82	-0.0249634	0.10083	0.0721436	0.225037	0	0.0390015	0	0.274719	0	0	0.183533	0.227905
-41.72	-0.0249634	0.093811	0.081543	0.236755	0	0.0507202	0	0.275513	0	0	0.186646	0.236511
-41.62	-0.0171509	0.0891113	0.0799561	0.236755	0	0.0460205	0	0.270813	0	0	0.186646	0.229492
-41.52	-0.0241699	0.0891113	0.0768433	0.236755	0	0.0429077	0	0.282532	0	0	0.181946	0.236511
-41.42	-0.0288696	0.0891113	0.0768433	0.241455	0	0.0358887	0	0.287231	0	0	0.178833	0.237305
-41.32	-0.0288696	0.0891113	0.088562	0.244568	0	0.031189	0	0.277832	0	0	0.178833	0.232605
-41.22	-0.0288696	0.0891113	0.081543	0.239868	0	0.0390015	0	0.275513	0	0	0.171814	0.227905
-41.12	-0.0288696	0.0891113	0.0768433	0.236755	0	0.0319824	0	0.270813	0	0	0.167114	0.217773
-41.02	-0.0288696	0.0891113	0.0768433	0.229736	0	0.0272827	0	0.277832	0	0	0.167114	0.224792
-40.92	-0.0171509	0.0891113	0.0768433	0.225037	0	0.0272827	0	0.282532	0	0	0.160095	0.224792
-40.82	-0.0171509	0.0820923	0.0799561	0.225037	0	0.0390015	0	0.275513	0	0	0.150696	0.220093
-40.72	-0.0171509	0.0844116	0.088562	0.236755	0	0.0343018	0	0.270813	0	0	0.147583	0.224792
-40.62	-0.0171509	0.0812988	0.088562	0.244568	0	0.031189	0	0.277832	0	0	0.139771	0.224792
-40.52	-0.0171509	0.0891113	0.081543	0.251587	0	0.031189	0	0.2677	0	0	0.139771	0.224792
-40.42	-0.0335693	0.0820923	0.0768433	0.248474	0	0.031189	0	0.270813	0	0	0.128052	0.224792
-40.32	-0.0319824	0.0773926	0.0768433	0.241455	0	0.031189	0	0.282532	0	0	0.128052	0.224792
-40.22	-0.0288696	0.0773926	0.0768433	0.244568	0	0.031189	0	0.277832	0	0	0.120239	0.236511
-40.12	-0.0288696	0.0773926	0.088562	0.244568	0	0.031189	0	0.279419	0	0	0.108521	0.236511
-40.02	-0.0171509	0.0773926	0.0838623	0.239868	0	0.0241699	0	0.2677	0	0	0.124939	0.236511
-39.92	-0.0171509	0.0773926	0.0690308	0.248474	0	0.0194702	0	0.263	0	0	0.128052	0.229492
-39.82	-0.0171509	0.0695801	0.0690308	0.236755	0	0.0272827	0	0.258301	0	0	0.128052	0.224792
-39.72	-0.0218506	0.0695801	0.0690308	0.248474	0	0.0194702	0	0.255188	0	0	0.135864	0.213074
-39.62	-0.0171509	0.0765991	0.0690308	0.241455	0	0.022583	0	0.263	0	0	0.142883	0.213074
-39.52	-0.0241699	0.0812988	0.0620117	0.236755	0	0.0194702	0	0.263	0	0	0.128052	0.213074
-39.42	-0.0335693	0.0812988	0.057312	0.236755	0	0.0194702	0	0.263	0	0	0.132751	0.213074
-39.32	-0.0319824	0.0891113	0.0526123	0.236755	0	0.0116577	0	0.263	0	0	0.123352	0.213074
-39.22	-0.0288696	0.0891113	0.057312	0.229736	0	0.0116577	0	0.274719	0	0	0.120239	0.213074
-39.12	-0.0288696	0.0891113	0.057312	0.225037	0	0.0116577	0	0.2677	0	0	0.120239	0.213074
-39.02	-0.0288696	0.0891113	0.057312	0.225037	0	0.0116577	0	0.270813	0	0	0.11322	0.213074
-38.92	-0.0366821	0.0891113	0.057312	0.236755	0	0.0194702	0	0.270813	0	0	0.108521	0.213074
-38.82	-0.0413818	0.0891113	0.0424805	0.225037	0	0.0124512	0	0.266113	0	0	0.116333	0.213074
-38.72	-0.0444946	0.0891113	0.0377808	0.232056	0	0.00775146	0	0.263	0	0	0.116333	0.213074
-38.62	-0.0444946	0.0812988	0.0447998	0.228943	0	0.00775146	0	0.2677	0	0	0.116333	0.213074
-38.52	-0.0444946	0.0812988	0.050293	0.228943	0	0.00775146	0	0.251282	0	0	0.116333	0.213074
-38.42	-0.0562134	0.0812988	0.0377808	0.228943	0	0.00775146	0	0.263	0	0	0.116333	0.213074
-38.32	-0.0397949	0.0812988	0.0455933	0.228943	0	0.00775146	0	0.258301	0	0	0.128052	0.224792
-38.22	-0.0531006	0.0883179	0.0377808	0.236755	0	0.0194702	0	0.255188	0	0	0.123352	0.224792
-38.12	-0.0515137	0.0930176	0.0377808	0.236755	0	0.0147705	0	0.255188	0	0	0.108521	0.231812
-38.02	-0.0484009	0.0930176	0.0377808	0.236755	0	0.0116577	0	0.248169	0	0	0.120239	0.236511
-37.92	-0.0562134	0.0930176	0.0377808	0.229736	0	0.0124512	0	0.243469	0	0	0.120239	0.236511
-37.82	-0.0562134	0.0930176	0.0377808	0.236755	0	0.00775146	0	0.246582	0	0	0.120239	0.236511
-37.72	-0.0491943	0.10083	0.0377808	0.244568	0	0.0194702	0	0.243469	0	0	0.120239	0.236511
-37.62	-0.0444946	0.10083	0.0455933	0.244568	0	0.0194702	0	0.255188	0	0	0.11322	0.229492
-37.52	-0.0444946	0.10083	0.0455933	0.244568	0	0.0194702	0	0.255188	0	0	0.108521	0.224792
-37.42	-0.0444946	0.10083	0.0455933	0.239868	0	0.0194702	0	0.248169	0	0	0.108521	0.232605
-37.32	-0.0444946	0.10083	0.0455933	0.248474	0	0.031189	0	0.23645	0	0	0.101501	0.232605
-37.22	-0.0444946	0.10083	0.0455933	0.248474	0	0.031189	0	0.239563	0	0	0.104614	0.232605
-37.12	-0.0444946	0.10083	0.0455933	0.248474	0	0.0390015	0	0.234863	0	0	0.0999146	0.227905
-37.02	-0.0444946	0.10083	0.0385742	0.248474	0	0.0390015	0	0.243469	0	0	0.0968018	0.236511
-36.92	-0.0444946	0.10083	0.0338745	0.248474	0	0.0343018	0	0.243469	0	0	0.108521	0.236511
-36.82	-0.0366821	0.10083	0.0526123	0.248474	0	0.0241699	0	0.243469	0	0	0.0968018	0.236511
-36.72	-0.0366821	0.10083	0.0455933	0.256287	0	0.0194702	0	0.243469	0	0	0.0968018	0.229492
-36.62	-0.0366821	0.10083	0.050293	0.249268	0	0.0194702	0	0.255188	0	0	0.0968018	0.224792
-36.52	-0.0437012	0.10553	0.0338745	0.256287	0	0.0124512	0	0.255188	0	0	0.0968018	0.224792
-36.42	-0.0484009	0.108643	0.0526123	0.256287	0	0.0264893	0	0.255981	0	0	0.0968018	0.213074
-36.32	-0.0484009	0.108643	0.050293	0.251587	0	0.0319824	0	0.251282	0	0	0.0968018	0.213074
-36.22	-0.0484009	0.108643	0.0455933	0.256287	0	0.0272827	0	0.251282	0	0	0.0968018	0.224792
-36.12	-0.0366821	0.108643	0.0455933	0.256287	0	0.022583	0	0.246582	0	0	0.0968018	0.224792
-36.02	-0.0484009	0.108643	0.0455933	0.249268	0	0.0241699	0	0.255188	0	0	0.0968018	0.224792
-35.92	-0.0484009	0.10083	0.0455933	0.244568	0	0.0194702	0	0.255188	0	0	0.0968018	0.224792
-35.82	-0.0484009	0.10083	0.0338745	0.244568	0	0.0194702	0	0.255981	0	0	0.0968018	0.231812
-35.72	-0.0484009	0.10083	0.0338745	0.244568	0	0.0194702	0	0.243469	0	0	0.0968018	0.236511
-35.62	-0.0484009	0.10083	0.0338745	0.244568	0	0.0194702	0	0.251282	0	0	0.0968018	0.236511
-35.52	-0.0562134	0.10083	0.0338745	0.244568	0	0.0194702	0	0.251282	0	0	0.0968018	0.236511
-35.42	-0.0562134	0.10083	0.026062	0.239868	0	0.0194702	0	0.251282	0	0	0.0968018	0.241211
-35.32	-0.0491943	0.10083	0.026062	0.241455	0	0.0194702	0	0.251282	0	0	0.0889893	0.244324
-35.22	-0.0444946	0.10083	0.026062	0.244568	0	0.0194702	0	0.251282	0	0	0.0968018	0.244324
-35.12	-0.0444946	0.10083	0.0330811	0.239868	0	0.0194702	0	0.246582	0	0	0.0968018	0.244324
-35.02	-0.0444946	0.10083	0.0307617	0.236755	0	0.0194702	0	0.255188	0	0	0.0897827	0.239624
-34.92	-0.0444946	0.10083	0.026062	0.248474	0	0.0147705	0	0.255188	0	0	0.0921021	0.241211
-34.82	-0.0444946	0.10083	0.0330811	0.236755	0	0.0116577	0	0.255188	0	0	0.0968018	0.244324
-34.72	-0.0444946	0.10083	0.0307617	0.241455	0	0.0163574	0	0.255188	0	0	0.101501	0.244324
-34.62	-0.0444946	0.10083	0.026062	0.236755	0	0.022583	0	0.255981	0	0	0.0968018	0.244324
-34.52	-0.0444946	0.10083	0.026062	0.236755	0	0.0194702	0	0.251282	0	0	0.0968018	0.239624
-34.42	-0.0444946	0.10083	0.026062	0.236755	0	0.0194702	0	0.251282	0	0	0.0921021	0.236511
-34.32	-0.0444946	0.10083	0.026062	0.236755	0	0.0194702	0	0.251282	0	0	0.0889893	0.236511
-34.22	-0.0444946	0.0891113	0.026062	0.229736	0	0.0241699	0	0.263	0	0	0.093689	0.236511
-34.12	-0.0444946	0.0891113	0.026062	0.225037	0	0.0194702	0	0.263	0	0	0.0772705	0.236511
-34.02	-0.0366821	0.0891113	0.0330811	0.225037	0	0.0194702	0	0.263	0	0	0.0772705	0.237305
-33.92	-0.0444946	0.0891113	0.0377808	0.225037	0	0.0194702	0	0.263794	0	0	0.0889893	0.239624
-33.82	-0.0515137	0.0891113	0.0377808	0.236755	0	0.0194702	0	0.259094	0	0	0.0772705	0.241211
-33.72	-0.0366821	0.10083	0.0455933	0.232056	0	0.0264893	0	0.266113	0	0	0.0889893	0.244324
-33.62	-0.0484009	0.10083	0.0455933	0.228943	0	0.031189	0	0.263	0	0	0.0889893	0.244324
-33.52	-0.0484009	0.0961304	0.057312	0.228943	0	0.031189	0	0.263	0	0	0.0968018	0.244324
-33.42	-0.0484009	0.093811	0.050293	0.228943	0	0.031189	0	0.255981	0	0	0.0968018	0.239624
-33.32	-0.0484009	0.0891113	0.0455933	0.229736	0	0.0241699	0	0.251282	0	0	0.0921021	0.236511
-33.22	-0.0484009	0.0891113	0.0455933	0.225037	0	0.0194702	0	0.258301	0	0	0.100708	0.229492
-33.12	-0.0366821	0.0891113	0.0526123	0.225037	0	0.0194702	0	0.263	0	0	0.100708	0.236511
-33.02	-0.0366821	0.0891113	0.050293	0.225037	0	0.0194702	0	0.263	0	0	0.101501	0.236511
-32.92	-0.0413818	0.0891113	0.0455933	0.220337	0	0.0194702	0	0.263	0	0	0.0968018	0.217773
-32.82	-0.0444946	0.0891113	0.0455933	0.217224	0	0.0194702	0	0.255981	0	0	0.0968018	0.220093
-32.72	-0.0366821	0.0891113	0.0455933	0.228943	0	0.0194702	0	0.263	0	0	0.0897827	0.21698
-32.62	-0.0366821	0.0891113	0.0455933	0.221924	0	0.0272827	0	0.263	0	0	0.0968018	0.21698
-32.52	-0.0249634	0.0891113	0.057312	0.217224	0	0.0272827	0	0.263	0	0	0.085083	0.21698
-32.42	-0.0249634	0.10083	0.0526123	0.225037	0	0.0272827	0	0.266113	0	0	0.085083	0.21698
-32.32	-0.0249634	0.10083	0.0494995	0.225037	0	0.022583	0	0.263	0	0	0.0803833	0.21698
-32.22	-0.0319824	0.0961304	0.057312	0.225037	0	0.0241699	0	0.263	0	0	0.0772705	0.217773
-32.12	-0.0366821	0.0930176	0.057312	0.225037	0	0.0343018	0	0.2677	0	0	0.0772705	0.213074
-32.02	-0.0366821	0.0859985	0.057312	0.220337	0	0.031189	0	0.263	0	0	0.069458	0.213074
-31.92	-0.0366821	0.0812988	0.057312	0.228943	0	0.031189	0	0.263	0	0	0.069458	0.208374
-31.82	-0.0366821	0.0812988	0.057312	0.221924	0	0.031189	0	0.263	0	0	0.069458	0.205261
-31.72	-0.0366821	0.0812988	0.057312	0.217224	0	0.0358887	0	0.263	0	0	0.062439	0.205261
-31.62	-0.0249634	0.0695801	0.050293	0.217224	0	0.031189	0	0.266113	0	0	0.0647583	0.205261
-31.52	-0.0171509	0.0695801	0.0526123	0.210205	0	0.031189	0	0.263	0	0	0.062439	0.205261
-31.42	-0.0171509	0.0695801	0.050293	0.200806	0	0.031189	0	0.263	0	0	0.0577393	0.205261
-31.32	-0.0218506	0.0695801	0.0455933	0.197693	0	0.0343018	0	0.2677	0	0	0.0647583	0.205261
-31.22	-0.0249634	0.0695801	0.0455933	0.205505	0	0.031189	0	0.263	0	0	0.0577393	0.205261
-31.12	-0.0249634	0.0578613	0.0408936	0.205505	0	0.0358887	0	0.263	0	0	0.0577393	0.198242
-31.02	-0.0319824	0.0578613	0.0377808	0.198486	0	0.0343018	0	0.263	0	0	0.062439	0.193542
-30.92	-0.0249634	0.0578613	0.0377808	0.205505	0	0.031189	0	0.2677	0	0	0.0608521	0.193542
-30.82	-0.0249634	0.0578613	0.0377808	0.200806	0	0.031189	0	0.263	0	0	0.0741577	0.193542
-30.72	-0.0249634	0.0578613	0.0377808	0.197693	0	0.031189	0	0.266113	0	0	0.0608521	0.193542
-30.62	-0.0249634	0.0578613	0.0377808	0.197693	0	0.0241699	0	0.263	0	0	0.0577393	0.188843
-30.52	-0.0319824	0.0578613	0.0377808	0.198486	0	0.0264893	0	0.263	0	0	0.0577393	0.197449
-30.42	-0.0296631	0.0578613	0.0377808	0.193787	0	0.031189	0	0.2677	0	0	0.0577393	0.19043
-30.32	-0.0319824	0.0578613	0.0424805	0.193787	0	0.031189	0	0.263	0	0	0.0460205	0.18573
-30.22	-0.0296631	0.0578613	0.0377808	0.193787	0	0.0358887	0	0.258301	0	0	0.0499268	0.18103
-30.12	-0.0249634	0.0578613	0.0455933	0.205505	0	0.031189	0	0.263	0	0	0.0499268	0.178711
-30.02	-0.0171509	0.0578613	0.0455933	0.200806	0	0.031189	0	0.263	0	0	0.0499268	0.174011
-29.92	-0.0171509	0.0508423	0.0455933	0.197693	0	0.0390015	0	0.255981	0	0	0.0499268	0.174011
-29.82	-0.0241699	0.0461426	0.0408936	0.202393	0	0.0390015	0	0.251282	0	0	0.0499268	0.174011
-29.72	-0.0288696	0.0578613	0.0494995	0.197693	0	0.0437012	0	0.263	0	0	0.0507202	0.174011
-29.62	-0.0288696	0.0578613	0.0307617	0.200806	0	0.0390015	0	0.263	0	0	0.0530396	0.174011
-29.52	-0.0288696	0.0531616	0.026062	0.197693	0	0.0390015	0	0.258301	0	0	0.0577393	0.166992
-29.42	-0.0288696	0.0500488	0.026062	0.190674	0	0.0390015	0	0.263	0	0	0.0577393	0.162292
-29.32	-0.0335693	0.0500488	0.0377808	0.185974	0	0.0421143	0	0.2677	0	0	0.0507202	0.157593
-29.22	-0.0366821	0.0500488	0.026062	0.185974	0	0.0390015	0	0.263	0	0	0.0460205	0.15448
-29.12	-0.0366821	0.0500488	0.026062	0.190674	0	0.031189	0	0.263	0	0	0.0530396	0.166199
-29.02	-0.0319824	0.0500488	0.019043	0.181274	0	0.0507202	0	0.258301	0	0	0.0499268	0.15448
-28.92	-0.0366821	0.0500488	0.026062	0.178162	0	0.0507202	0	0.263	0	0	0.0499268	0.15918
-28.82	-0.0366821	0.0500488	0.026062	0.185974	0	0.0507202	0	0.263	0	0	0.0499268	0.15448
-28.72	-0.0413818	0.0430298	0.0213623	0.185974	0	0.0507202	0	0.255981	0	0	0.0499268	0.14978
-28.62	-0.0444946	0.0383301	0.0182495	0.178955	0	0.0437012	0	0.251282	0	0	0.0499268	0.146667
-28.52	-0.0444946	0.0383301	0.0182495	0.174255	0	0.0390015	0	0.263	0	0	0.0499268	0.146667
-28.42	-0.0444946	0.0500488	0.0182495	0.174255	0	0.0390015	0	0.255981	0	0	0.0499268	0.139648
-28.32	-0.0444946	0.0383301	0.0182495	0.181274	0	0.0343018	0	0.246582	0	0	0.0499268	0.134949
-28.22	-0.0444946	0.0453491	0.0112305	0.178162	0	0.031189	0	0.243469	0	0	0.0429077	0.142761
-28.12	-0.0562134	0.0422363	0.00653076	0.178162	0	0.031189	0	0.23645	0	0	0.038208	0.142761
-28.02	-0.0444946	0.0422363	0.0143433	0.178162	0	0.031189	0	0.23175	0	0	0.038208	0.142761
-27.92	-0.0444946	0.0422363	0.00964355	0.185974	0	0.031189	0	0.23877	0	0	0.038208	0.142761
-27.82	-0.0319824	0.0352173	0.00653076	0.197693	0	0.031189	0	0.235657	0	0	0.0460205	0.138062
-27.72	-0.0335693	0.0305176	0.00653076	0.197693	0	0.0429077	0	0.235657	0	0	0.0460205	0.134949
-27.62	-0.0444946	0.0305176	0.00653076	0.190674	0	0.0358887	0	0.235657	0	0	0.0460205	0.134949
-27.52	-0.0366821	0.0383301	-0.000488281	0.197693	0	0.0390015	0	0.23645	0	0	0.0413208	0.134949
-27.42	-0.0437012	0.0336304	0.00183105	0.197693	0	0.0343018	0	0.23175	0	0	0.038208	0.146667
-27.32	-0.0366821	0.0305176	0.00653076	0.192993	0	0.031189	0	0.23175	0	0	0.038208	0.146667
-27.22	-0.0366821	0.0234985	0.0112305	0.197693	0	0.0429077	0	0.23175	0	0	0.038208	0.146667
-27.12	-0.0366821	0.0187988	0.00653076	0.182861	0	0.0429077	0	0.23175	0	0	0.031189	0.146667
-27.02	-0.0366821	0.0187988	0.00653076	0.185974	0	0.0437012	0	0.23877	0	0	0.0264893	0.146667
-26.92	-0.0366821	0.0187988	0.00183105	0.181274	0	0.0460205	0	0.228638	0	0	0.0264893	0.139648
-26.82	-0.0366821	0.0187988	-0.00128174	0.182861	0	0.0437012	0	0.223938	0	0	0.0264893	0.134949
-26.72	-0.0366821	0.0187988	-0.00128174	0.178162	0	0.0390015	0	0.23175	0	0	0.0335083	0.146667
-26.62	-0.0366821	0.0305176	-0.00128174	0.178955	0	0.0507202	0	0.224731	0	0	0.038208	0.134949
-26.52	-0.0366821	0.0305176	-0.00830078	0.174255	0	0.0507202	0	0.215332	0	0	0.0499268	0.139648
-26.42	-0.0288696	0.0258179	-0.0130005	0.169556	0	0.0437012	0	0.212219	0	0	0.0429077	0.142761
-26.32	-0.0288696	0.0227051	-0.0130005	0.166443	0	0.0390015	0	0.212219	0	0	0.038208	0.138062
-26.22	-0.0171509	0.0109863	-0.0130005	0.171143	0	0.0390015	0	0.212219	0	0	0.0460205	0.134949
-26.12	-0.0171509	0.0109863	-0.0130005	0.166443	0	0.0390015	0	0.223938	0	0	0.0413208	0.134949
-26.02	-0.0171509	0.0227051	-0.00518799	0.166443	0	0.0390015	0	0.216919	0	0	0.0499268	0.134949
-25.92	-0.0218506	0.0109863	-0.0098877	0.169556	0	0.0343018	0	0.20752	0	0	0.0499268	0.12793
-25.82	-0.0319824	0.015686	-0.0130005	0.166443	0	0.0390015	0	0.212219	0	0	0.0429077	0.12323
-25.72	-0.0366821	-0.000732422	-0.0130005	0.159424	0	0.0390015	0	0.212219	0	0	0.038208	0.11853
-25.62	-0.0484009	-0.000732422	-0.0200195	0.154724	0	0.0390015	0	0.216919	0	0	0.038208	0.115417
-25.52	-0.0484009	0.0109863	-0.0247192	0.166443	0	0.0507202	0	0.212219	0	0	0.038208	0.127136
-25.42	-0.0531006	0.0109863	-0.0130005	0.166443	0	0.0507202	0	0.20752	0	0	0.0460205	0.127136
-25.32	-0.0444946	0.0109863	-0.0130005	0.169556	0	0.0507202	0	0.2052	0	0	0.0577393	0.120117
-25.22	-0.0444946	0.0117798	-0.0247192	0.166443	0	0.0507202	0	0.2005	0	0	0.0507202	0.115417
-25.12	-0.0444946	0.00708008	-0.0200195	0.159424	0	0.0507202	0	0.2005	0	0	0.0413208	0.12323
-25.02	-0.0515137	0.00238037	-0.0177002	0.166443	0	0.0507202	0	0.212219	0	0	0.0499268	0.12323
-24.92	-0.0444946	0.00396729	-0.0130005	0.159424	0	0.0437012	0	0.20752	0	0	0.0429077	0.12323
-24.82	-0.0444946	0.00708008	-0.0200195	0.154724	0	0.0390015	0	0.197388	0	0	0.0460205	0.134949
-24.72	-0.0444946	0.00238037	-0.0247192	0.154724	0	0.0343018	0	0.192688	0	0	0.0413208	0.134949
-24.62	-0.0366821	0.0109863	-0.0247192	0.154724	0	0.031189	0	0.204407	0	0	0.038208	0.134949
-24.52	-0.0437012	0.00396729	-0.0294189	0.154724	0	0.031189	0	0.197388	0	0	0.038208	0.134949
-24.42	-0.0531006	-0.000732422	-0.0325317	0.150024	0	0.0241699	0	0.2005	0	0	0.038208	0.134949
-24.32	-0.0515137	-0.0124512	-0.0325317	0.146912	0	0.0194702	0	0.195801	0	0	0.038208	0.130249
-24.22	-0.0531006	-0.000732422	-0.0325317	0.15863	0	0.00775146	0	0.192688	0	0	0.0499268	0.127136
-24.12	-0.0515137	-0.000732422	-0.0325317	0.15863	0	0.00775146	0	0.192688	0	0	0.0429077	0.127136
-24.02	-0.0531006	-0.00543213	-0.0395508	0.15863	0	0.0147705	0	0.192688	0	0	0.038208	0.120117
-23.92	-0.0632324	-0.00384521	-0.0442505	0.166443	0	0.0124512	0	0.204407	0	0	0.0460205	0.115417
-23.82	-0.0609131	-0.00543213	-0.0489502	0.15863	0	0.00775146	0	0.204407	0	0	0.0460205	0.115417
-23.72	-0.0562134	-0.000732422	-0.0473633	0.15863	0	0.0264893	0	0.197388	0	0	0.0413208	0.115417
-23.62	-0.0562134	-0.000732422	-0.0325317	0.159424	0	0.031189	0	0.2005	0	0	0.0499268	0.110718
-23.52	-0.0562134	-0.000732422	-0.0325317	0.154724	0	0.031189	0	0.2005	0	0	0.0499268	0.107605
-23.42	-0.0640259	-0.000732422	-0.0372314	0.154724	0	0.031189	0	0.20752	0	0	0.0507202	0.107605
-23.32	-0.0632324	-0.000732422	-0.0325317	0.150024	0	0.031189	0	0.204407	0	0	0.0460205	0.107605
-23.22	-0.0609131	0.0109863	-0.0325317	0.146912	0	0.031189	0	0.197388	0	0	0.0507202	0.100586
-23.12	-0.0632324	0.0109863	-0.020813	0.146912	0	0.0241699	0	0.2005	0	0	0.0413208	0.103699
-23.02	-0.0679321	0.0109863	-0.020813	0.146912	0	0.0194702	0	0.2005	0	0	0.038208	0.103699
-22.92	-0.0679321	0.00396729	-0.020813	0.151611	0	0.0194702	0	0.2005	0	0	0.0499268	0.115417
-22.82	-0.0562134	0.00628662	-0.020813	0.146912	0	0.0194702	0	0.20752	0	0	0.0429077	0.115417
-22.72	-0.0609131	0.00396729	-0.027832	0.154724	0	0.0272827	0	0.204407	0	0	0.0335083	0.108398
-22.62	-0.0640259	-0.000732422	-0.0325317	0.150024	0	0.022583	0	0.204407	0	0	0.0303955	0.110718
-22.52	-0.0562134	-0.000732422	-0.0247192	0.139893	0	0.031189	0	0.209106	0	0	0.0303955	0.116211
-22.42	-0.0632324	0.00708008	-0.0247192	0.146912	0	0.031189	0	0.212219	0	0	0.0303955	0.106812
-22.32	-0.0679321	0.00708008	-0.0130005	0.146912	0	0.031189	0	0.212219	0	0	0.0303955	0.103699
-22.22	-0.0562134	0.00708008	-0.0130005	0.142212	0	0.0241699	0	0.212219	0	0	0.031189	0.103699
-22.12	-0.0484009	0.00708008	-0.0130005	0.139099	0	0.0194702	0	0.223938	0	0	0.0264893	0.0966797
-22.02	-0.0491943	0.0187988	-0.0130005	0.139099	0	0.0194702	0	0.219238	0	0	0.0264893	0.098999
-21.92	-0.0515137	0.0187988	-0.0130005	0.139099	0	0.0194702	0	0.223938	0	0	0.0217896	0.0958862
-21.82	-0.0562134	0.0140991	-0.00518799	0.139893	0	0.0264893	0	0.216919	0	0	0.0303955	0.0958862
-21.72	-0.0413818	0.0109863	-0.0098877	0.12738	0	0.0233765	0	0.223938	0	0	0.0303955	0.0888672
-21.62	-0.0437012	0.015686	-0.0130005	0.128174	0	0.0233765	0	0.223938	0	0	0.0303955	0.0841675
-21.52	-0.0484009	0.0140991	-0.0200195	0.135193	0	0.0163574	0	0.216919	0	0	0.031189	0.0958862
-21.42	-0.0484009	0.0109863	-0.0130005	0.135193	0	0.0116577	0	0.220032	0	0	0.0264893	0.0911865
-21.32	-0.0531006	0.0109863	-0.0130005	0.135193	0	0.0116577	0	0.215332	0	0	0.0335083	0.0958862
-21.22	-0.0562134	0.0109863	-0.0130005	0.130493	0	-6.10352e-05	0	0.223938	0	0	0.038208	0.0888672
-21.12	-0.0632324	0.0109863	-0.0130005	0.12738	0	0.00695801	0	0.223938	0	0	0.031189	0.0841675
-21.02	-0.0679321	0.00396729	-0.0130005	0.12738	0	0.00463867	0	0.224731	0	0	0.038208	0.0958862
-20.92	-0.0726318	0.0109863	-0.0130005	0.12738	0	0.0116577	0	0.220032	0	0	0.038208	0.0911865
-20.82	-0.0757446	0.0109863	-0.0130005	0.12738	0	0.0194702	0	0.227051	0	0	0.031189	0.0880737
-20.72	-0.0757446	0.0109863	-0.00518799	0.120361	0	0.0124512	0	0.223938	0	0	0.0296021	0.0880737
-20.62	-0.0640259	0.0187988	-0.00518799	0.122681	0	0.00305176	0	0.223938	0	0	0.0264893	0.0810547
-20.52	-0.0640259	0.0187988	-0.0098877	0.12738	0	-6.10352e-05	0	0.228638	0	0	0.0264893	0.0841675
-20.42	-0.0640259	0.0187988	-0.0130005	0.120361	0	-6.10352e-05	0	0.23175	0	0	0.0264893	0.0841675
-20.32	-0.0710449	0.0187988	-0.0130005	0.123474	0	-6.10352e-05	0	0.23175	0	0	0.0264893	0.0841675
-20.22	-0.0757446	0.0187988	-0.0130005	0.118774	0	-6.10352e-05	0	0.227051	0	0	0.0194702	0.0771484
-20.12	-0.0757446	0.0187988	-0.0130005	0.115662	0	-6.10352e-05	0	0.235657	0	0	0.0264893	0.0841675
-20.02	-0.0827637	0.0187988	-0.00128174	0.115662	0	-6.10352e-05	0	0.23645	0	0	0.0217896	0.0841675
-19.92	-0.0921631	0.0187988	-0.00128174	0.108643	0	0.00463867	0	0.23175	0	0	0.00695801	0.0841675
-19.82	-0.0835571	0.0187988	-0.00830078	0.103943	0	-6.10352e-05	0	0.23175	0	0	0.0186768	0.0794678
-19.72	-0.0835571	0.0234985	-0.00128174	0.103943	0	0.00305176	0	0.243469	0	0	0.00695801	0.076355
-19.62	-0.0835571	0.0187988	0.00653076	0.115662	0	-6.10352e-05	0	0.23645	0	0	0.0186768	0.076355
-19.52	-0.0835571	0.0187988	0.00653076	0.115662	0	-6.10352e-05	0	0.227051	0	0	0.0186768	0.0771484
-19.42	-0.0952759	0.0219116	0.00653076	0.103943	0	0.00463867	0	0.223938	0	0	0.0116577	0.0724487
-19.32	-0.0835571	0.0187988	-0.000488281	0.103943	0	-6.10352e-05	0	0.23175	0	0	0.00695801	0.067749
-19.22	-0.0835571	0.0305176	0.00653076	0.103943	0	-0.00476074	0	0.224731	0	0	0.00695801	0.0646362
-19.12	-0.0835571	0.0187988	0.00653076	0.103943	0	-0.00787354	0	0.23175	0	0	0.00695801	0.0576172
-19.02	-0.0710449	0.0234985	0.00653076	0.115662	0	-0.00787354	0	0.23175	0	0	0.00695801	0.0529175
-18.92	-0.0757446	0.0187988	0.00964355	0.110962	0	-0.00317383	0	0.234863	0	0	0.00695801	0.0482178
-18.82	-0.0679321	0.0187988	0.00653076	0.107849	0	0.00775146	0	0.23175	0	0	0.00695801	0.045105
-18.72	-0.0679321	0.0140991	0.00653076	0.107849	0	0.00775146	0	0.224731	0	0	0.00695801	0.0498047
-18.62	-0.0679321	0.0109863	0.00653076	0.107849	0	0.00305176	0	0.23175	0	0	0.00695801	0.045105
-18.52	-0.0679321	0.015686	0.00653076	0.10083	0	-6.10352e-05	0	0.23175	0	0	0.00695801	0.045105
-18.42	-0.0562134	0.0187988	0.0112305	0.0961304	0	-0.00708008	0	0.227051	0	0	0.00695801	0.0380859
-18.32	-0.0562134	0.0219116	0.00653076	0.0961304	0	-0.0117798	0	0.228638	0	0	0.00695801	0.0333862
-18.22	-0.0562134	0.0187988	0.00653076	0.0961304	0	-0.0117798	0	0.223938	0	0	0.00695801	0.0286865
-18.12	-0.0562134	0.0187988	0.00653076	0.0961304	0	-6.10352e-05	0	0.227051	0	0	0.00695801	0.0255737
-18.02	-0.0562134	0.0187988	0.00653076	0.0961304	0	-6.10352e-05	0	0.223938	0	0	0.0186768	0.0255737
-17.92	-0.0531006	0.0305176	0.00653076	0.107849	0	-6.10352e-05	0	0.216919	0	0	0.0139771	0.0255737
-17.82	-0.0562134	0.0234985	0.0143433	0.107849	0	-0.00476074	0	0.223938	0	0	0.00384521	0.0185547
-17.72	-0.0562134	0.0187988	0.0143433	0.103149	0	-0.00787354	0	0.216919	0	0	0.0139771	0.0216675
-17.62	-0.0444946	0.0187988	0.00964355	0.100037	0	-0.00787354	0	0.20752	0	0	0.0108643	0.0169678
-17.52	-0.0515137	0.0187988	0.00653076	0.0930176	0	-0.00787354	0	0.204407	0	0	0.0108643	0.013855
-17.42	-0.0562134	0.0187988	0.0182495	0.0961304	0	-6.10352e-05	0	0.2052	0	0	0.0108643	0.013855
-17.32	-0.0484009	0.0140991	0.0182495	0.0961304	0	-6.10352e-05	0	0.195801	0	0	0.0108643	0.013855
-17.22	-0.0484009	0.0227051	0.00653076	0.0961304	0	-0.00708008	0	0.192688	0	0	0.0108643	0.00604248
-17.12	-0.0484009	0.015686	0.0182495	0.0961304	0	-0.0117798	0	0.185669	0	0	0.00384521	0.00604248
-17.02	-0.0531006	0.0109863	0.0182495	0.0961304	0	-0.00476074	0	0.180969	0	0	0.00616455	-0.000976563
-16.92	-0.0515137	0.0109863	0.0182495	0.0961304	0	-0.00708008	0	0.187988	0	0	0.0108643	-0.00567627
-16.82	-0.0531006	0.0109863	0.0182495	0.0891113	0	-0.0117798	0	0.184875	0	0	0.0108643	-0.00567627
-16.72	-0.0562134	0.0109863	0.0182495	0.0797119	0	-0.0117798	0	0.177856	0	0	0.0108643	-0.00567627
-16.62	-0.0562134	0.0187988	0.0182495	0.0812988	0	-6.10352e-05	0	0.180969	0	0	0.00384521	-0.00567627
-16.52	-0.0562134	0.0187988	0.0182495	0.0844116	0	-6.10352e-05	0	0.17627	0	0	-0.000854492	-0.00256348
-16.42	-0.0444946	0.0140991	0.0182495	0.0797119	0	-6.10352e-05	0	0.173157	0	0	-0.000854492	-0.000976563
-16.32	-0.0444946	0.00317383	0.0182495	0.0687866	0	-6.10352e-05	0	0.166138	0	0	-0.000854492	0.00213623
-16.22	-0.0444946	0.0109863	0.0182495	0.0765991	0	-6.10352e-05	0	0.154419	0	0	-0.000854492	0.00213623
-16.12	-0.0444946	0.00396729	0.0182495	0.0765991	0	-0.0117798	0	0.161438	0	0	-0.000854492	-0.00256348
-16.02	-0.0515137	-0.000732422	0.0182495	0.0765991	0	-0.0117798	0	0.156738	0	0	-0.000854492	-0.00567627
-15.92	-0.0491943	-0.00854492	0.0182495	0.0695801	0	-0.0117798	0	0.153625	0	0	-0.000854492	-0.000976563
-15.82	-0.0515137	-0.00854492	0.0182495	0.0648804	0	-0.0117798	0	0.165344	0	0	-0.000854492	-0.00256348
-15.72	-0.0491943	-0.000732422	0.0182495	0.0765991	0	-0.0195923	0	0.165344	0	0	0.00695801	-0.00567627
-15.62	-0.0444946	-0.000732422	0.0182495	0.0765991	0	-0.0195923	0	0.166138	0	0	0.00695801	-0.0126953
-15.52	-0.0444946	-0.000732422	0.0182495	0.0765991	0	-0.0195923	0	0.161438	0	0	0.00695801	-0.017395
-15.42	-0.0444946	-0.00775146	0.0182495	0.0718994	0	-0.0187988	0	0.156738	0	0	0.00695801	-0.00567627
-15.32	-0.0444946	-0.000732422	0.0182495	0.0687866	0	-0.0234985	0	0.153625	0	0	0.00695801	-0.00567627
-15.22	-0.0444946	-0.000732422	0.0182495	0.0687866	0	-0.0360107	0	0.165344	0	0	0.00695801	-0.00567627
-15.12	-0.0444946	-0.000732422	0.0112305	0.0695801	0	-0.0391235	0	0.158325	0	0	-0.000854492	-0.00567627
-15.02	-0.0444946	0.00708008	0.00653076	0.0648804	0	-0.0391235	0	0.161438	0	0	0.00695801	-0.00567627
-14.92	-0.0562134	0.00708008	0.00653076	0.0648804	0	-0.0391235	0	0.156738	0	0	-0.000854492	-0.017395
-14.82	-0.0397949	0.00708008	0.00653076	0.0601807	0	-0.0391235	0	0.165344	0	0	-0.000854492	-0.00567627
-14.72	-0.0366821	0.00238037	0.00653076	0.0570679	0	-0.0344238	0	0.158325	0	0	-0.000854492	-0.00567627
-14.62	-0.0288696	-0.000732422	0.00653076	0.0570679	0	-0.031311	0	0.153625	0	0	-0.000854492	-0.00567627
-14.52	-0.0335693	-0.000732422	0.00653076	0.0617676	0	-0.0360107	0	0.146606	0	0	-0.000854492	-0.00567627
-14.42	-0.0366821	0.0109863	0.00653076	0.0570679	0	-0.0391235	0	0.137207	0	0	-0.000854492	-0.00567627
-14.32	-0.0249634	-0.000732422	0.00653076	0.0570679	0	-0.0344238	0	0.134094	0	0	-0.000854492	-0.010376
-14.22	-0.0366821	0.0109863	0.00653076	0.0500488	0	-0.0360107	0	0.134094	0	0	-0.000854492	-0.00878906
-14.12	-0.0319824	0.00396729	0.00653076	0.0453491	0	-0.0391235	0	0.141907	0	0	0.00695801	-0.010376
-14.02	-0.0218506	-0.000732422	0.00183105	0.0453491	0	-0.0391235	0	0.134888	0	0	0.00695801	-0.0134888
-13.92	-0.0171509	-0.000732422	-0.00128174	0.0531616	0	-0.0391235	0	0.141907	0	0	-0.000854492	-0.0134888
-13.82	-0.0249634	-0.000732422	-0.00128174	0.0484619	0	-0.0391235	0	0.137207	0	0	0.00695801	-0.00177002
-13.72	-0.0249634	-0.000732422	-0.00128174	0.0570679	0	-0.0391235	0	0.134094	0	0	0.00695801	-0.00177002
-13.62	-0.0249634	-0.000732422	-0.00128174	0.0500488	0	-0.0391235	0	0.134094	0	0	0.00695801	-0.00177002
-13.52	-0.0202637	-0.000732422	-0.00128174	0.0453491	0	-0.0391235	0	0.134888	0	0	0.00695801	-0.00177002
-13.42	-0.0171509	-0.000732422	-0.00128174	0.0289307	0	-0.0391235	0	0.130188	0	0	0.00695801	-0.00177002
-13.32	-0.0171509	-0.000732422	-0.00128174	0.0375366	0	-0.031311	0	0.141907	0	0	0.00695801	0.00604248
-13.22	-0.0171509	-0.0124512	0.010437	0.0375366	0	-0.0461426	0	0.125488	0	0	0.00695801	0.00604248
-13.12	-0.0171509	-0.0124512	0.010437	0.0375366	0	-0.0430298	0	0.122375	0	0	0.0022583	0.0107422
-13.02	-0.0218506	-0.00543213	0.010437	0.0375366	0	-0.0430298	0	0.115356	0	0	-0.000854492	0.00915527
-12.92	-0.0319824	-0.00775146	0.00341797	0.0375366	0	-0.0430298	0	0.122375	0	0	-0.000854492	0.00604248
-12.82	-0.0288696	-0.0124512	0.0057373	0.0305176	0	-0.0430298	0	0.122375	0	0	-0.00787354	0.0177612
-12.72	-0.0288696	-0.0124512	0.010437	0.0258179	0	-0.0430298	0	0.117676	0	0	-0.000854492	0.00604248
-12.62	-0.0288696	-0.0124512	0.010437	0.0258179	0	-0.0360107	0	0.107544	0	0	-0.000854492	0.0177612
-12.52	-0.0288696	-0.0124512	0.00341797	0.0328369	0	-0.031311	0	0.102844	0	0	0.00695801	0.0177612
-12.42	-0.0171509	-0.0171509	-0.00128174	0.0305176	0	-0.0266113	0	0.114563	0	0	-6.10352e-05	0.0177612
-12.32	-0.0218506	-0.0202637	-0.00128174	0.0258179	0	-0.031311	0	0.114563	0	0	-0.00476074	0.0255737
-12.22	-0.0124512	-0.0202637	-0.00128174	0.0258179	0	-0.031311	0	0.122375	0	0	-0.00476074	0.0185547
-12.12	-0.0171509	-0.0202637	-0.00128174	0.0140991	0	-0.0360107	0	0.122375	0	0	-0.00946045	0.00604248
-12.02	-0.0218506	-0.0202637	-0.0130005	0.0180054	0	-0.0274048	0	0.122375	0	0	-0.0125732	0.00604248
-11.92	-0.0249634	-0.0202637	-0.00128174	0.0180054	0	-0.0274048	0	0.122375	0	0	-0.0125732	0.00604248
-11.82	-0.0202637	-0.0202637	-0.00128174	0.0180054	0	-0.0391235	0	0.127075	0	0	-0.0125732	0.013855
-11.72	-0.0171509	-0.0202637	-0.00128174	0.0109863	0	-0.0344238	0	0.122375	0	0	-0.00787354	0.013855
-11.62	-0.0218506	-0.0202637	-0.00128174	0.0140991	0	-0.0391235	0	0.125488	0	0	-0.0125732	0.013855
-11.52	-0.0249634	-0.0202637	0.00653076	0.0140991	0	-0.0438232	0	0.122375	0	0	-0.0125732	0.00604248
-11.42	-0.0202637	-0.0202637	-0.000488281	0.00939941	0	-0.0391235	0	0.122375	0	0	-0.0125732	0.00604248
-11.32	-0.0171509	-0.0280762	-0.00518799	0.00628662	0	-0.0422363	0	0.122375	0	0	-0.0125732	0.013855
-11.22	-0.0101318	-0.0233765	-0.00518799	0.00628662	0	-0.0438232	0	0.122375	0	0	-0.0125732	0.013855
-11.12	-0.00543213	-0.0202637	-0.0098877	0.00628662	0	-0.046936	0	0.127075	0	0	-0.0125732	0.0255737
-11.02	-0.00543213	-0.0202637	-0.0130005	0.0180054	0	-0.046936	0	0.122375	0	0	-0.0125732	0.0255737
-10.92	-0.00543213	-0.0249634	-0.0130005	0.0258179	0	-0.046936	0	0.117676	0	0	-0.00946045	0.0255737
-10.82	-0.0241699	-0.0280762	-0.0130005	0.0187988	0	-0.046936	0	0.114563	0	0	-0.000854492	0.0255737
-10.72	-0.0288696	-0.0280762	-0.0200195	0.0140991	0	-0.0539551	0	0.122375	0	0	-0.00787354	0.0255737
-10.62	-0.0218506	-0.0280762	-0.0247192	0.0140991	0	-0.0586548	0	0.115356	0	0	-0.0125732	0.0255737
-10.52	-0.0249634	-0.0280762	-0.0294189	0.0258179	0	-0.0586548	0	0.122375	0	0	-0.0125732	0.00683594
-10.42	-0.0249634	-0.0202637	-0.0325317	0.0211182	0	-0.0586548	0	0.122375	0	0	-0.0125732	0.00213623
-10.32	-0.0249634	-0.0202637	-0.0325317	0.0258179	0	-0.0508423	0	0.117676	0	0	-0.0125732	0.00213623
-10.22	-0.0171509	-0.0272827	-0.0325317	0.0258179	0	-0.0508423	0	0.114563	0	0	-0.0125732	0.00213623
-10.12	-0.0249634	-0.0319824	-0.020813	0.0180054	0	-0.0508423	0	0.115356	0	0	-0.0289917	0.00213623
-10.02	-0.0249634	-0.0319824	-0.020813	0.0258179	0	-0.0508423	0	0.110657	0	0	-0.0203857	0.00213623
-9.92	-0.0249634	-0.0444946	-0.020813	0.0258179	0	-0.0508423	0	0.105957	0	0	-0.0203857	0.00213623
-9.82	-0.0171509	-0.0476074	-0.020813	0.0109863	0	-0.0508423	0	0.102844	0	0	-0.0125732	0.00213623
-9.72	-0.0171509	-0.0476074	-0.020813	0.00628662	0	-0.0461426	0	0.102844	0	0	0.0108643	0.00213623
-9.62	-0.0241699	-0.0593262	-0.027832	0.0140991	0	-0.0438232	0	0.0958252	0	0	0.0116577	0.013855
-9.52	-0.0171509	-0.0593262	-0.0325317	0.0140991	0	-0.031311	0	0.102844	0	0	0.00695801	0.00213623
-9.42	-0.0335693	-0.0593262	-0.0247192	0.0140991	0	-0.031311	0	0.0958252	0	0	-6.10352e-05	0.00213623
-9.32	-0.0366821	-0.0671387	-0.0247192	0.0140991	0	-0.031311	0	0.0911255	0	0	0.00695801	0.00213623
-9.22	-0.0366821	-0.0671387	-0.0247192	0.0140991	0	-0.031311	0	0.0911255	0	0	0.0022583	-0.00256348
-9.12	-0.0366821	-0.0663452	-0.0247192	0.0258179	0	-0.0195923	0	0.0864258	0	0	0.00695801	-0.00567627
-9.02	-0.0515137	-0.0710449	-0.0177002	0.0258179	0	-0.0195923	0	0.083313	0	0	-6.10352e-05	-0.00567627
-8.92	-0.0296631	-0.0710449	-0.020813	0.0375366	0	-0.0266113	0	0.0950317	0	0	0.0022583	-0.00567627
-8.82	-0.0319824	-0.0757446	-0.0200195	0.0328369	0	-0.0360107	0	0.0958252	0	0	0.00695801	-0.0126953
-8.72	-0.0413818	-0.0593262	-0.0247192	0.0297241	0	-0.031311	0	0.0911255	0	0	0.0116577	-0.017395
-8.62	-0.0397949	-0.0733643	-0.0130005	0.0297241	0	-0.031311	0	0.0786133	0	0	0.0264893	-0.017395
-8.52	-0.0366821	-0.0757446	-0.0130005	0.0227051	0	-0.0383301	0	0.083313	0	0	0.0264893	-0.017395
-8.42	-0.0171509	-0.078064	-0.0130005	0.0180054	0	-0.0360107	0	0.0762939	0	0	0.0335083	-0.0220947
-8.32	-0.0288696	-0.0640259	-0.00518799	0.0258179	0	-0.031311	0	0.0715942	0	0	0.0233765	-0.03302
-8.22	-0.0437012	-0.0827637	-0.0130005	0.0375366	0	-0.031311	0	0.083313	0	0	0.0577393	-0.03302
-8.12	-0.0484009	-0.0858765	-0.0177002	0.0375366	0	-0.0383301	0	0.0864258	0	0	0.0608521	-0.0400391
-8.02	-0.0484009	-0.0562134	-0.0130005	0.0406494	0	-0.0430298	0	0.083313	0	0	0.062439	-0.0252075
-7.92	-0.0366821	0.0117798	-0.0130005	0.0305176	0	-0.031311	0	0.083313	0	0	0.0772705	-0.0181885
-7.82	-0.0171509	0.123474	-0.0130005	0.0258179	0	-0.0430298	0	0.083313	0	0	-0.0187988	-0.00567627
-7.72	-0.0484009	0.140686	-0.00830078	0.0258179	0	-0.0430298	0	0.0880127	0	0	-0.0946045	-0.0126953
-7.62	-0.0726318	0.00866699	-0.0130005	0.0328369	0	-0.0477295	0	0.0762939	0	0	-0.0906982	-0.017395
-7.52	-0.0835571	-0.0397949	-0.0130005	0.0375366	0	-0.0586548	0	0.0668945	0	0	-0.0891113	-0.00567627
-7.42	-0.0710449	-0.0421143	-0.00128174	0.0422363	0	-0.0586548	0	0.0637817	0	0	-0.114136	0.020874
-7.32	-0.0296631	-0.0171509	-0.00830078	0.0453491	0	-0.0461426	0	0.0567627	0	0	-0.130554	0.0529175
-7.22	-0.0366821	6.10352e-05	-0.0177002	0.0570679	0	-0.0438232	0	0.0481567	0	0	-0.10553	0.0646362
-7.12	0.0695801	0.00708008	-0.0325317	0.0523682	0	-0.0148926	0	0.0637817	0	0	-0.114136	0.0810547
-7.02	0.0992432	-0.00775146	-0.0325317	0.0539551	0	-0.0360107	0	0.0786133	0	0	-0.00476074	0.103699
-6.92	0.0203247	-0.0554199	-0.027832	0.0797119	0	-0.0195923	0	0.0880127	0	0	0.085083	0.130249
-6.82	-0.0554199	0.00708008	-0.0130005	0.119568	0	0.00463867	0	0.137207	0	0	0.0975952	0.134949
-6.72	-0.0523071	-0.00543213	0.00183105	0.151611	0	0.0460205	0	0.145813	0	0	0.239014	0.0552368
-6.62	-0.0796509	0.0453491	0.0330811	0.166443	0	0.101501	0	0.158325	0	0	0.261658	-0.00878906
-6.52	-0.0796509	0.228943	0.0307617	0.171143	0	0.114014	0	0.166138	0	0	0.253052	-0.0291138
-6.42	-0.0366821	0.326599	0.0651245	0.181274	0	0.136658	0	0.157532	0	0	0.241333	-0.0252075
-6.32	-0.0202637	0.312561	0.171387	0.186768	0	0.128845	0	0.138	0	0	0.245239	-0.0166016
-6.22	-0.0788574	0.31488	0.146362	0.078186	0	0.00152588	0	0.0153198	0	0	0.210876	-0.0361328
-6.12	0.00238037	0.281311	0.0252686	-0.0163574	0	-0.0773926	0	-0.0994873	0	0	0.194458	-0.0408325
-6.02	-0.00543213	0.25708	-0.0442505	-0.0437012	0	-0.0977173	0	-0.119019	0	0	0.155396	-0.079895
-5.92	0.0375366	0.264099	-0.036438	-0.0437012	0	-0.109436	0	-0.154968	0	0	0.0217896	-0.145508
-5.82	0.171936	0.277405	-0.0559692	-0.0171509	0	-0.0773926	0	-0.170593	0	0	-0.143799	-0.0751953
-5.72	0.259399	0.159424	-0.0708008	-0.0484009	0	-0.0742798	0	-0.189331	0	0	-0.176636	0.0216675
-5.62	0.280518	0.0578613	-0.0825195	-0.109314	0	-0.101624	0	-0.247925	0	0	-0.189148	0.067749
-5.52	0.291443	0.00708008	-0.0950317	-0.169495	0	-0.152405	0	-0.301819	0	0	-0.179749	0.103699
-5.42	0.286743	-0.0358887	-0.126282	-0.164795	0	-0.0899048	0	-0.315125	0	0	-0.157898	0.0958862
-5.32	0.275024	-0.0897827	-0.102051	-0.0999756	0	0.0429077	0	-0.274475	0	0	-0.156311	0.119324
-5.22	0.268799	-0.121826	-0.10675	-0.110901	0	0.093689	0	-0.265137	0	0	-0.146179	0.161499
-5.12	0.275818	-0.11792	-0.0372314	0.00469971	0	0.192932	0	-0.125305	0	0	-0.13678	0.169312
-5.02	0.150818	-0.11792	0.156555	0.0805054	0	0.304626	0	-0.0565186	0	0	-0.133667	0.163879
-4.92	0.0578613	-0.11322	0.247925	0.0812988	0	0.351501	0	-0.0807495	0	0	-0.107117	0.150574
-4.82	0.0289307	-0.114807	0.217468	0.0601807	0	0.355408	0	-0.088562	0	0	-0.102417	0.14978
-4.72	0.0336304	-0.11792	0.215149	0.0570679	0	0.313232	0	-0.100281	0	0	-0.0906982	-0.0205078
-4.62	0.0140991	-0.11792	0.208862	0.0578613	0	0.301514	0	-0.139343	0	0	-0.0977173	-0.151001
-4.52	-0.00543213	-0.106201	0.210449	0.0305176	0	0.285095	0	-0.158875	0	0	-0.0875854	-0.180664
-4.42	-0.0390015	-0.0788574	0.189331	0.00238037	0	0.265564	0	-0.173706	0	0	-0.179749	-0.185364
-4.32	-0.0679321	-0.0718384	0.186218	-0.0757446	0	0.174927	0	-0.248718	0	0	-0.25946	-0.190063
-4.22	-0.0874634	-0.106201	0.108093	-0.235901	0	0.00463867	0	-0.411987	0	0	-0.352417	-0.188477
-4.12	-0.0757446	-0.169495	0.00653076	-0.255432	0	-0.0117798	0	-0.459656	0	0	-0.422729	-0.185364
-4.02	-0.0804443	-0.214783	0.0182495	-0.263245	0	0.0194702	0	-0.479187	0	0	-0.481323	-0.158813
-3.92	-0.0710449	-0.282776	-0.027832	-0.258545	0	0.00775146	0	-0.4823	0	0	-0.546936	-0.149414
-3.82	-0.0757446	-0.343689	-0.11377	-0.267151	0	0.0124512	0	-0.498718	0	0	-0.607117	-0.127563
-3.72	-0.0421753	-0.423401	-0.141907	-0.274963	0	-0.00476074	0	-0.529968	0	0	-0.687561	-0.134583
-3.62	-0.0280762	-0.489014	-0.129395	-0.255432	0	0.0241699	0	-0.526062	0	0	-0.72821	-0.129883
-3.52	-0.0687256	-0.554626	-0.127075	-0.236694	0	0.0585327	0	-0.51825	0	0	-0.785217	-0.10022
-3.42	-0.142151	-0.590576	-0.129395	-0.224182	0	0.0772705	0	-0.51825	0	0	-0.818054	-0.0712891
-3.32	-0.209351	-0.626526	-0.141907	-0.219482	0	0.0897827	0	-0.51825	0	0	-0.731323	-0.0806885
-3.22	-0.231201	-0.64917	-0.141907	-0.18512	0	0.132751	0	-0.519043	0	0	-0.661011	-0.122864
-3.12	-0.306213	-0.547607	-0.115356	-0.166382	0	0.153076	0	-0.506531	0	0	-0.590698	-0.204895
-3.02	-0.337463	-0.493713	-0.0981445	-0.137451	0	0.155396	0	-0.506531	0	0	-0.532104	-0.282227
-2.92	-0.412476	-0.419495	-0.0911255	-0.127319	0	0.145264	0	-0.501831	0	0	-0.423523	-0.34552
-2.82	-0.481201	-0.33667	-0.102844	-0.173401	0	0.0975952	0	-0.530762	0	0	-0.357117	-0.396301
-2.72	-0.532776	-0.266357	-0.127075	-0.243713	0	0.00305176	0	-0.576843	0	0	-0.258667	-0.471313
-2.62	-0.587463	-0.160889	-0.180969	-0.333557	0	-0.0703735	0	-0.627625	0	0	-0.180542	-0.55957
-2.52	-0.634338	-0.0905762	-0.216919	-0.384338	0	-0.101624	0	-0.6745	0	0	-0.128967	-0.646301
-2.42	-0.524963	-0.0202637	-0.302063	-0.442932	0	-0.186768	0	-0.710449	0	0	-0.0703735	-0.704895
-2.32	-0.451538	0.0461426	-0.359863	-0.528076	0	-0.29303	0	-0.76355	0	0	-0.0547485	-0.763489
-2.22	-0.400757	0.0633545	-0.442688	-0.599976	0	-0.397705	0	-0.800293	0	0	-0.0547485	-0.78772
-2.12	-0.328857	0.0930176	-0.5177	-0.661682	0	-0.472717	0	-0.858093	0	0	-0.0360107	-0.708008
-2.02	-0.263245	0.0899048	-0.586426	-0.712463	0	-0.523499	0	-0.931519	0	0	-0.0281982	-0.627563
-1.92	-0.201538	0.0734863	-0.665344	-0.790588	0	-0.582886	0	-0.990906	0	0	-0.0195923	-0.59552
-1.82	-0.106995	0.0946045	-0.716919	-0.84137	0	-0.621155	0	-1.03467	0	0	0.0264893	-0.508789
-1.72	-0.0124512	0.131287	-0.73877	-0.797607	0	-0.609436	0	-0.994019	0	0	0.0335083	-0.454895
-1.62	0.0414429	0.132874	-0.685669	-0.717163	0	-0.539124	0	-0.928406	0	0	0.038208	-0.362732
-1.52	0.0609741	0.135193	-0.622375	-0.649963	0	-0.460999	0	-0.874512	0	0	0.0858765	-0.27832
-1.42	0.104736	0.16333	-0.559875	-0.583557	0	-0.390686	0	-0.822937	0	0	0.122559	-0.197876
-1.32	0.0930176	0.221924	-0.498169	-0.514038	0	-0.352417	0	-0.737	0	0	0.221802	-0.110352
-1.22	0.100037	0.275818	-0.41925	-0.395264	0	-0.277405	0	-0.628418	0	0	0.328064	-0.0603638
-1.12	0.0922241	0.382874	-0.321594	-0.299194	0	-0.16333	0	-0.526062	0	0	0.390564	-0.0361328
-1.02	0.104736	0.524292	-0.23175	-0.212463	0	-0.0946045	0	-0.45575	0	0	0.403809	-0.048645
-0.920002	0.118774	0.590698	-0.127075	-0.134338	0	-0.0266113	0	-0.358887	0	0	0.414001	-0.0556641
-0.82	0.128174	0.635193	-0.0395508	-0.0562134	0	0.0585327	0	-0.2901	0	0	0.443665	-0.0751953
-0.720001	0.150024	0.66803	0.0151367	-0.0554199	0	0.117126	0	-0.257324	0	0	0.45459	-0.0439453
-0.619999	0.166443	0.698486	0.0463867	-0.11792	0	0.148376	0	-0.266663	0	0	0.455383	-0.010376
-0.52	0.239868	0.73053	0.041687	-0.133545	0	0.15387	0	-0.322144	0	0	0.455383	0.00604248
-0.420002	0.374268	0.726624	0.0463867	-0.114807	0	0.159302	0	-0.32605	0	0	0.431946	0.0255737
-0.32	0.472717	0.746155	0.0776367	-0.0640259	0	0.134338	0	-0.319031	0	0	0.431946	0.0880737
-0.220001	0.532043	0.744568	0.104187	-0.00854492	0	0.117126	0	-0.283875	0	0	0.378052	0.141968
-0.119999	0.56488	0.73053	0.111206	0.0367432	0	0.135864	0	-0.168274	0	0	0.295227	0.238831
-0.0200005	0.590637	0.675842	0.119812	0.0992432	0	0.14917	0	-0.0807495	0	0	0.297607	0.327148
0.079998	0.619568	0.597717	0.162781	0.189087	0	0.206177	0	0.0161133	0	0.8016	0.328064	0.406799
0.18	0.615662	0.590698	0.252625	0.28363	0	0.273376	0	0.132507	0	0.809044	0.345215	0.452148
0.279999	0.608643	0.59613	0.369019	0.475037	0	0.347595	0	0.26532	0	0.816488	0.354614	0.496643
0.380001	0.611755	0.610229	0.48468	0.836731	0	0.414001	0	0.387207	0	0.82393	0.348389	0.52478
0.48	0.608643	0.621948	0.568237	0.853149	0	0.478088	0	0.501282	0	0.831372	0.367126	0.528687
0.579998	0.577393	0.657104	0.642456	0.982056	0	0.551514	0	0.602051	0	0.838813	0.398376	0.535706
0.68	0.518005	0.652405	0.697144	1.03595	0	0.571838	0	0.723145	0	0.846253	0.432739	0.521667
0.779999	0.466431	0.659424	0.729187	1.28674	0	0.574951	0	0.802063	0	0.853692	0.43042	0.490417
0.880001	0.434387	0.660217	0.762024	1.06256	0	0.603821	0	0.8302	0	0.861131	0.467102	0.444336
0.98	0.437561	0.687561	0.79248	0.916443	0	0.588989	0	0.838013	0	0.868568	0.467896	0.384155
1.08	0.4422	0.69458	0.793274	0.885986	0	0.588196	0	0.806763	0	0.876005	0.468689	0.333374
1.18	0.464111	0.703979	0.793274	0.850037	0	0.564026	0	0.784851	0	0.883441	0.456177	0.309937
1.28	0.468018	0.69458	0.773743	0.775818	0	0.522583	0	0.763794	0	0.890875	0.468689	0.299805
1.38	0.479736	0.679749	0.700256	0.639893	0	0.49054	0	0.744263	0	0.89831	0.472595	0.305237
1.48	0.484436	0.675049	0.627625	0.507874	0	0.438232	0	0.7099	0	0.905743	0.49054	0.295898
1.58	0.50708	0.678955	0.565125	0.424255	0	0.415588	0	0.697388	0	0.913175	0.518677	0.284973
1.68	0.518005	0.667236	0.555725	0.404724	0.503	0.383545	0.6414	0.682556	1.176	0.920607	0.523376	0.280273
1.78	0.503967	0.671936	0.543274	0.384399	0.509709	0.375732	0.645207	0.677063	1.18481	0.928037	0.514771	0.284973
1.88	0.467224	0.667236	0.555725	0.411743	0.516306	0.410889	0.649014	0.681763	1.19362	0.935468	0.506958	0.318542
1.98	0.483643	0.664124	0.565918	0.414124	0.522792	0.406189	0.65282	0.681763	1.20243	0.942896	0.502258	0.354492
2.08	0.47113	0.660217	0.574524	0.430481	0.529169	0.40387	0.656626	0.677063	1.21124	0.950325	0.499146	0.369324
2.18	0.478943	0.635986	0.577637	0.43988	0.535438	0.417908	0.660432	0.70752	1.22004	0.957752	0.510864	0.393555
2.28	0.501587	0.635193	0.596375	0.453186	0.541602	0.42572	0.664237	0.724731	1.22885	0.965178	0.511658	0.392761
2.38	0.531311	0.632874	0.597168	0.484436	0.547663	0.42572	0.668042	0.724731	1.23766	0.972604	0.526489	0.392761
2.48	0.529724	0.639893	0.60968	0.523499	0.553621	0.43042	0.671847	0.739563	1.24646	0.980029	0.546021	0.374023
2.58	0.498474	0.643005	0.600281	0.53833	0.55948	0.410889	0.675651	0.744263	1.25527	0.987453	0.55072	0.384949
2.68	0.487549	0.639893	0.590149	0.550049	0.56524	0.398376	0.679456	0.766113	1.26407	0.994876	0.564758	0.40448
2.78	0.470337	0.632874	0.58075	0.546936	0.570903	0.410095	0.683259	0.775513	1.27287	1.0023	0.577271	0.416992
2.88	0.482849	0.639893	0.584656	0.573486	0.576471	0.441345	0.687063	0.7677	1.28167	1.00972	0.589783	0.43103
2.98	0.494568	0.639893	0.584656	0.573486	0.581945	0.449158	0.690866	0.754395	1.29048	1.01714	0.604614	0.441223
3.08	0.50238	0.647705	0.608887	0.575806	0.587327	0.465576	0.694669	0.755981	1.29928	1.02456	0.616333	0.427124
3.18	0.50708	0.647705	0.623718	0.601624	0.592619	0.471802	0.698471	0.758301	1.30808	1.03198	0.619446	0.40918
3.28	0.509399	0.659424	0.647156	0.643005	0.597822	0.49292	0.702273	0.7677	1.31688	1.0394	0.639771	0.411499
3.38	0.499268	0.667236	0.625305	0.643005	0.602937	0.499939	0.706075	0.770813	1.32567	1.04681	0.647583	0.416199
3.48	0.497681	0.655518	0.63855	0.632874	0.607966	0.507751	0.709877	0.79425	1.33447	1.05423	0.652283	0.40918
3.58	0.494568	0.647705	0.616699	0.619568	0.612911	0.504639	0.713678	0.802063	1.34327	1.06165	0.667114	0.424011
3.68	0.514099	0.659424	0.634644	0.622681	0.617773	0.496033	0.717479	0.813782	1.35206	1.06906	0.674927	0.416992
3.78	0.525818	0.659424	0.658875	0.620361	0.622552	0.499939	0.721279	0.833313	1.36086	1.07647	0.674927	0.407593
3.88	0.514099	0.659424	0.671387	0.642212	0.627252	0.514771	0.725079	0.845825	1.36965	1.08389	0.686646	0.416199
3.98	0.514099	0.664124	0.678406	0.659424	0.631872	0.52417	0.728879	0.848145	1.37845	1.0913	0.701477	0.40918
4.08	0.514099	0.659424	0.681519	0.666443	0.636415	0.51947	0.732679	0.845032	1.38724	1.09871	0.717896	0.412292
4.18	0.525818	0.666443	0.676086	0.678955	0.640882	0.51947	0.736478	0.869263	1.39603	1.10612	0.717896	0.39978
4.28	0.518799	0.678955	0.6698	0.689087	0.645273	0.543701	0.740277	0.877075	1.40482	1.11353	0.736633	0.40448
4.38	0.514099	0.678955	0.6745	0.705505	0.64959	0.539001	0.744075	0.887207	1.41361	1.12094	0.742126	0.416199
4.48	0.514099	0.678955	0.659668	0.729736	0.653835	0.553833	0.747874	0.891907	1.4224	1.12835	0.749146	0.40918
4.58	0.514099	0.678955	0.6698	0.732056	0.658009	0.567139	0.751671	0.911438	1.43119	1.13576	0.756958	0.40448
4.68	0.514099	0.671936	0.671387	0.748474	0.662112	0.573364	0.755469	0.934875	1.43998	1.14316	0.775696	0.40448
4.78	0.514099	0.667236	0.661987	0.760986	0.666147	0.582764	0.759266	0.942688	1.44877	1.15057	0.788208	0.40448
4.88	0.50238	0.667236	0.671387	0.751587	0.670113	0.589783	0.763063	0.9552	1.45756	1.15797	0.799927	0.392761
4.98	0.50238	0.678955	0.666687	0.760986	0.674013	0.589783	0.76686	0.970032	1.46634	1.16538	0.819458	0.392761
5.08	0.50238	0.674255	0.666687	0.763306	0.677847	0.601501	0.770656	0.977051	1.47513	1.17278	0.824158	0.392761
5.18	0.50238	0.671143	0.671387	0.760986	0.681617	0.609314	0.774452	0.993469	1.48391	1.18018	0.827271	0.392761
5.28	0.494568	0.678955	0.6698	0.768799	0.685324	0.609314	0.778248	1.00519	1.4927	1.18758	0.838989	0.40448
5.38	0.50238	0.678955	0.659668	0.771118	0.688968	0.621826	0.782043	1.02472	1.50148	1.19498	0.846802	0.392761
5.48	0.50238	0.678955	0.666687	0.787537	0.69255	0.628845	0.785838	1.03253	1.51026	1.20238	0.86554	0.392761
5.58	0.514099	0.678955	0.661987	0.795349	0.696073	0.628845	0.789633	1.05206	1.51905	1.20978	0.878052	0.40448
5.68	0.514099	0.678955	0.658875	0.807068	0.699537	0.636658	0.793427	1.06378	1.52783	1.21718	0.882751	0.40448
5.78	0.50238	0.671936	0.659668	0.807068	0.702942	0.643677	0.797221	1.07629	1.53661	1.22457	0.878052	0.412292
5.88	0.50238	0.667236	0.650269	0.81958	0.70629	0.648376	0.801015	1.08331	1.54539	1.23197	0.885864	0.419312
5.98	0.50238	0.674255	0.647156	0.821899	0.709581	0.660095	0.804808	1.09113	1.55416	1.23937	0.897583	0.416199
6.08	0.50238	0.678955	0.651855	0.838318	0.712818	0.653076	0.808601	1.11066	1.56294	1.24676	0.909302	0.416199
6.18	0.509399	0.678955	0.647156	0.838318	0.715999	0.660095	0.812394	1.12549	1.57172	1.25415	0.917114	0.416199
6.28	0.514099	0.678955	0.640137	0.839111	0.719128	0.667908	0.816187	1.13409	1.5805	1.26155	0.924133	0.40918
6.38	0.514099	0.678955	0.63855	0.857849	0.722204	0.674927	0.819979	1.14661	1.58927	1.26894	0.940552	0.40448
6.48	0.514099	0.678955	0.635437	0.865662	0.725228	0.679626	0.82377	1.15363	1.59805	1.27633	0.948364	0.416199
6.58	0.514099	0.678955	0.635437	0.865662	0.728201	0.691345	0.827562	1.17316	1.60682	1.28372	0.960083	0.416199
6.68	0.50708	0.678955	0.647156	0.880493	0.731124	0.684326	0.831353	1.18097	1.6156	1.29111	0.967896	0.416199
6.78	0.514099	0.690674	0.640137	0.88208	0.733998	0.699158	0.835144	1.19269	1.62437	1.2985	0.984314	0.416199
6.88	0.514099	0.690674	0.647156	0.885193	0.736824	0.694458	0.838934	1.21222	1.63314	1.30589	0.994446	0.416199
6.98	0.50238	0.690674	0.647156	0.896912	0.739602	0.710876	0.842724	1.22394	1.64191	1.31327	1.00385	0.424011
7.08	0.514099	0.690674	0.650269	0.889893	0.742334	0.710876	0.846514	1.23175	1.65068	1.32066	1.00696	0.424011
7.18	0.514099	0.690674	0.640137	0.904724	0.745019	0.730408	0.850304	1.25128	1.65945	1.32804	1.01868	0.424011
7.28	0.514099	0.690674	0.635437	0.900024	0.74766	0.735107	0.854093	1.2583	1.66822	1.33543	1.02649	0.43573
7.38	0.514099	0.690674	0.642456	0.90863	0.750256	0.730408	0.857882	1.263	1.67699	1.34281	1.02649	0.43573
7.48	0.50238	0.683655	0.639343	0.909424	0.752808	0.749939	0.86167	1.27942	1.68576	1.3502	1.03821	0.424011
7.58	0.509399	0.693787	0.639343	0.916443	0.755318	0.753052	0.865458	1.28253	1.69452	1.35758	1.03821	0.424011
7.68	0.514099	0.698486	0.647156	0.919556	0.757785	0.761658	0.869246	1.29425	1.70329	1.36496	1.05774	0.43573
7.78	0.514099	0.698486	0.647156	0.916443	0.760211	0.761658	0.873034	1.30206	1.71205	1.37234	1.06555	0.424011
7.88	0.514099	0.698486	0.651855	0.921143	0.762596	0.754639	0.876821	1.32159	1.72082	1.37972	1.07727	0.424011
7.98	0.514099	0.698486	0.647156	0.919556	0.764941	0.761658	0.880608	1.33331	1.72958	1.3871	1.08899	0.43573
8.08	0.514099	0.690674	0.647156	0.928162	0.767247	0.76947	0.884395	1.33411	1.73834	1.39447	1.0968	0.43573
8.18	0.514099	0.690674	0.650269	0.928955	0.769513	0.762451	0.888181	1.34113	1.74711	1.40185	1.10852	0.43103
8.28	0.514099	0.697693	0.651855	0.935974	0.771742	0.76947	0.891967	1.36066	1.75587	1.40923	1.11633	0.427917
8.38	0.514099	0.702393	0.661987	0.942993	0.773933	0.777283	0.895752	1.37238	1.76463	1.4166	1.12805	0.44043
8.48	0.514099	0.702393	0.647156	0.947693	0.776088	0.796021	0.899537	1.37549	1.77339	1.42398	1.13507	0.443542
8.58	0.514099	0.702393	0.658875	0.940674	0.778206	0.793701	0.903323	1.38409	1.78215	1.43135	1.15228	0.443542
8.68	0.514099	0.707092	0.658875	0.947693	0.780288	0.796814	0.907107	1.39191	1.79091	1.43872	1.1554	0.443542
8.78	0.514099	0.710205	0.658875	0.948486	0.782336	0.808533	0.910892	1.41144	1.79966	1.44609	1.16711	0.443542
8.88	0.514099	0.710205	0.651855	0.943787	0.784349	0.816345	0.914675	1.41614	1.80842	1.45346	1.17413	0.443542
8.98	0.518799	0.705505	0.647156	0.950806	0.786328	0.823364	0.918459	1.43097	1.81718	1.46084	1.19055	0.443542
9.08	0.521912	0.702393	0.658875	0.955505	0.788274	0.83197	0.922243	1.44269	1.82593	1.4682	1.19836	0.443542
9.18	0.521912	0.702393	0.658875	0.955505	0.790187	0.839783	0.926026	1.45752	1.83469	1.47557	1.19836	0.443542
9.28	0.514099	0.695374	0.666687	0.967224	0.792068	0.851501	0.929808	1.46222	1.84344	1.48294	1.21008	0.443542
9.38	0.521912	0.690674	0.666687	0.967224	0.793918	0.859314	0.933591	1.47394	1.85219	1.49031	1.2179	0.443542
9.48	0.528931	0.698486	0.666687	0.967224	0.795736	0.864014	0.937373	1.48645	1.86095	1.49767	1.22961	0.455261
9.58	0.53363	0.705505	0.659668	0.971924	0.797524	0.854614	0.941155	1.49347	1.8697	1.50504	1.23743	0.455261
9.68	0.53363	0.707092	0.661987	0.970337	0.799282	0.859314	0.944936	1.513	1.87845	1.5124	1.24915	0.455261
9.78	0.525818	0.705505	0.658875	0.967224	0.80101	0.871033	0.948717	1.52081	1.8872	1.51977	1.24915	0.455261
9.88	0.525818	0.702393	0.658875	0.967224	0.802709	0.882751	0.952498	1.53253	1.89595	1.52713	1.26868	0.455261
9.98	0.525818	0.707092	0.658875	0.971924	0.804379	0.890564	0.956278	1.55206	1.9047	1.53449	1.26868	0.455261
10.08	0.530518	0.710205	0.658875	0.975037	0.806022	0.895264	0.960058	1.57159	1.91345	1.54185	1.2804	0.450562
10.18	0.521912	0.710205	0.658875	0.975037	0.807637	0.898376	0.963838	1.59113	1.92219	1.54921	1.28821	0.447449
10.28	0.53363	0.710205	0.658875	0.970337	0.809225	0.910095	0.967618	1.59814	1.93094	1.55657	1.29291	0.447449
10.38	0.53363	0.710205	0.659668	0.978943	0.810786	0.905396	0.971397	1.60284	1.93969	1.56393	1.28821	0.447449
10.48	0.521912	0.710205	0.654968	0.978943	0.81232	0.910095	0.975175	1.61456	1.94843	1.57129	1.29602	0.447449
10.58	0.528931	0.705505	0.661987	0.986755	0.813829	0.914795	0.978954	1.63409	1.95717	1.57864	1.30774	0.447449
10.68	0.53363	0.710205	0.658875	0.979736	0.815313	0.910095	0.982732	1.63879	1.96592	1.586	1.30774	0.44043
10.78	0.545349	0.710205	0.658875	0.986755	0.816771	0.929626	0.98651	1.65363	1.97466	1.59335	1.32727	0.43573
10.88	0.53363	0.702393	0.666687	0.982056	0.818206	0.929626	0.990288	1.65674	1.9834	1.60071	1.33899	0.443542
10.98	0.53363	0.702393	0.659668	0.978943	0.819616	0.944458	0.994065	1.65833	1.99214	1.60806	1.3468	0.43573
11.08	0.53363	0.707092	0.654968	0.979736	0.821002	0.934326	0.997842	1.66144	2.00088	1.61541	1.35852	0.43573
11.18	0.53363	0.710205	0.666687	0.986755	0.822365	0.941345	1.00162	1.68488	2.00962	1.62277	1.37335	0.43573
11.28	0.53363	0.710205	0.666687	0.986755	0.823705	0.934326	1.00539	1.69269	2.01836	1.63012	1.37805	0.43573
11.38	0.53363	0.718018	0.666687	0.991455	0.825023	0.937439	1.00917	1.7052	2.0271	1.63747	1.38275	0.43573
11.48	0.53363	0.713318	0.666687	0.986755	0.826318	0.937439	1.01295	1.71222	2.03584	1.64482	1.38586	0.43573
11.58	0.545349	0.710205	0.666687	0.989868	0.827592	0.949158	1.01672	1.73175	2.04458	1.65216	1.4046	0.442749
11.68	0.553162	0.710205	0.6745	0.986755	0.828844	0.952271	1.0205	1.74658	2.05331	1.65951	1.4093	0.447449
11.78	0.553162	0.710205	0.6745	0.998474	0.830075	0.960876	1.02427	1.763	2.06205	1.66686	1.42883	0.43573
11.88	0.553162	0.710205	0.6698	0.999268	0.831285	0.968689	1.02805	1.7677	2.07078	1.6742	1.44055	0.43573
11.98	0.553162	0.710205	0.678406	0.994568	0.832475	0.980408	1.03182	1.77081	2.07951	1.68155	1.44055	0.44043
12.08	0.553162	0.710205	0.678406	0.994568	0.833646	0.968689	1.03559	1.78253	2.08825	1.68889	1.44836	0.443542
12.18	0.553162	0.710205	0.683105	1.00629	0.834796	0.968689	1.03937	1.79736	2.09698	1.69624	1.44836	0.443542
12.28	0.545349	0.703186	0.678406	1.00159	0.835927	0.980408	1.04314	1.81378	2.10571	1.70358	1.4679	0.443542
12.38	0.545349	0.698486	0.681519	0.998474	0.837039	0.999939	1.04691	1.82629	2.11444	1.71092	1.47961	0.43573
12.48	0.545349	0.705505	0.678406	1.00629	0.838132	0.999939	1.05068	1.83331	2.12317	1.71826	1.47961	0.43103
12.58	0.53363	0.703186	0.678406	1.01099	0.839207	0.999939	1.05446	1.83643	2.1319	1.7256	1.49213	0.432617
12.68	0.545349	0.698486	0.671387	1.00629	0.840264	1.01166	1.05823	1.83801	2.14063	1.73294	1.50696	0.43573
12.78	0.53363	0.698486	0.678406	1.00629	0.841303	1.01947	1.062	1.85284	2.14936	1.74028	1.50696	0.424011
12.88	0.53363	0.710205	0.678406	1.00159	0.842325	1.03119	1.06577	1.86456	2.15808	1.74762	1.50696	0.424011
12.98	0.540649	0.698486	0.686218	1.00629	0.84333	1.03119	1.06954	1.86536	2.16681	1.75495	1.51868	0.424011
13.08	0.53833	0.698486	0.686218	1.01099	0.844317	1.039	1.07331	1.87238	2.17554	1.76229	1.52649	0.424011
13.18	0.53363	0.698486	0.686218	1.00629	0.845288	1.05072	1.07708	1.88019	2.18426	1.76962	1.53821	0.424011
13.28	0.53363	0.698486	0.679199	1.00629	0.846243	1.05542	1.08085	1.88721	2.19299	1.77696	1.55304	0.424011
13.38	0.53363	0.698486	0.6745	1.01801	0.847181	1.05774	1.08462	1.89191	2.20171	1.78429	1.55774	0.419312
13.48	0.540649	0.710205	0.6745	1.01801	0.848104	1.06323	1.08839	1.91144	2.21043	1.79162	1.56946	0.416199
13.58	0.545349	0.710205	0.6698	1.01801	0.849012	1.05853	1.09216	1.91614	2.21915	1.79896	1.57416	0.416199
13.68	0.545349	0.698486	0.678406	1.0188	0.849904	1.07727	1.09593	1.93097	2.22787	1.80629	1.58508	0.420898
13.78	0.545349	0.698486	0.671387	1.0141	0.850781	1.08276	1.0997	1.94269	2.23659	1.81362	1.5968	0.419312
13.88	0.53833	0.710205	0.666687	1.0094	0.851643	1.07806	1.10346	1.9458	2.24531	1.82095	1.61163	0.416199
13.98	0.540649	0.710205	0.661987	1.01801	0.852491	1.08978	1.10723	1.95441	2.25403	1.82827	1.62805	0.416199
14.08	0.545349	0.710205	0.658875	1.01801	0.853325	1.08508	1.111	1.97394	2.26275	1.8356	1.63977	0.416199
14.18	0.550049	0.710205	0.658875	1.02582	0.854144	1.09448	1.11477	1.97473	2.27147	1.84293	1.64758	0.416199
14.28	0.548462	0.710205	0.658875	1.02582	0.85495	1.10931	1.11853	1.98175	2.28018	1.85025	1.64758	0.416199
14.38	0.537537	0.710205	0.666687	1.03052	0.855742	1.10461	1.1223	1.98175	2.2889	1.85758	1.6593	0.420898
14.48	0.537537	0.710205	0.666687	1.02582	0.856521	1.10931	1.12606	1.99347	2.29762	1.8649	1.66711	0.411499
14.58	0.537537	0.710205	0.659668	1.02582	0.857287	1.12103	1.12983	2.00128	2.30633	1.87223	1.67883	0.408386
14.68	0.525818	0.710205	0.666687	1.02893	0.85804	1.12103	1.1336	2.01611	2.31504	1.87955	1.67181	0.408386
14.78	0.537537	0.710205	0.673706	1.03754	0.85878	1.13275	1.13736	2.02472	2.32376	1.88687	1.69366	0.408386
14.88	0.537537	0.710205	0.671387	1.03052	0.859508	1.13275	1.14112	2.04425	2.33247	1.89419	1.70618	0.408386
14.98	0.537537	0.710205	0.666687	1.02582	0.860223	1.13354	1.14489	2.03723	2.34118	1.90151	1.72961	0.408386
15.08	0.525818	0.703186	0.6698	1.03754	0.860927	1.14758	1.14865	2.05206	2.34989	1.90883	1.73743	0.408386
15.18	0.525818	0.698486	0.671387	1.03284	0.861619	1.15308	1.15242	2.06689	2.3586	1.91615	1.73743	0.401367
15.28	0.525818	0.698486	0.681519	1.03754	0.862299	1.16711	1.15618	2.06848	2.36731	1.92347	1.74915	0.396667
15.38	0.525818	0.693787	0.671387	1.03052	0.862968	1.17181	1.15994	2.07159	2.37602	1.93078	1.74915	0.396667
15.48	0.530518	0.690674	0.666687	1.02582	0.863625	1.17181	1.16371	2.09113	2.38472	1.9381	1.75696	0.396667
15.58	0.53363	0.695374	0.666687	1.04456	0.864271	1.17963	1.16747	2.10284	2.39343	1.94541	1.76868	0.389648
15.68	0.53363	0.698486	0.666687	1.05005	0.864907	1.19135	1.17123	2.10754	2.40214	1.95273	1.76868	0.384949
15.78	0.53363	0.693787	0.678406	1.04535	0.865532	1.19135	1.17499	2.10596	2.41084	1.96004	1.78821	0.391968
15.88	0.53363	0.698486	0.671387	1.04065	0.866146	1.19916	1.17875	2.12238	2.41955	1.96735	1.79993	0.396667
15.98	0.53363	0.698486	0.666687	1.03052	0.86675	1.19916	1.18251	2.12708	2.42825	1.97467	1.81244	0.396667
16.08	0.528931	0.698486	0.6698	1.03754	0.867344	1.19916	1.18628	2.13019	2.43695	1.98198	1.81085	0.396667
16.18	0.530518	0.703186	0.666687	1.03052	0.867928	1.19916	1.19004	2.13721	2.44566	1.98929	1.82416	0.396667
16.28	0.528931	0.706299	0.666687	1.02582	0.868502	1.21088	1.1938	2.14191	2.45436	1.9966	1.83508	0.396667
16.38	0.525818	0.706299	0.666687	1.03363	0.869066	1.2226	1.19756	2.15363	2.46306	2.0039	1.8468	0.396667
16.48	0.525818	0.701599	0.666687	1.04535	0.869621	1.23041	1.20132	2.17316	2.47176	2.01121	1.84991	0.396667
16.58	0.537537	0.698486	0.666687	1.04535	0.870167	1.23041	1.20507	2.17786	2.48046	2.01852	1.85852	0.396667
16.68	0.537537	0.698486	0.659668	1.04535	0.870703	1.24994	1.20883	2.19269	2.48916	2.02582	1.85852	0.396667
16.78	0.537537	0.698486	0.666687	1.04065	0.87123	1.24994	1.21259	2.2005	2.49786	2.03313	1.86633	0.389648
16.88	0.537537	0.714905	0.666687	1.04535	0.871749	1.24994	1.21635	2.21222	2.50655	2.04043	1.87805	0.384949
16.98	0.525818	0.701599	0.661987	1.05707	0.872259	1.25464	1.22011	2.22705	2.51525	2.04774	1.88977	0.384949
17.08	0.525818	0.698486	0.666687	1.05005	0.87276	1.26477	1.22387	2.23566	2.52395	2.05504	1.89758	0.384949
17.18	0.530518	0.698486	0.666687	1.05237	0.873253	1.27417	1.22762	2.23645	2.53264	2.06234	1.91711	0.384949
17.28	0.521912	0.710205	0.659668	1.05005	0.873737	1.27649	1.23138	2.24347	2.54133	2.06964	1.92883	0.384949
17.38	0.521912	0.698486	0.654968	1.05707	0.874214	1.28589	1.23514	2.25128	2.55003	2.07694	1.93665	0.380249
17.48	0.514099	0.710205	0.650269	1.05237	0.874682	1.289	1.23889	2.263	2.55872	2.08424	1.94836	0.377136
17.58	0.521912	0.710205	0.658875	1.05707	0.875142	1.289	1.24265	2.28253	2.56741	2.09154	1.9679	0.377136
17.68	0.514099	0.710205	0.640137	1.05005	0.875595	1.30774	1.2464	2.29425	2.5761	2.09884	1.97961	0.377136
17.78	0.514099	0.703186	0.647156	1.06409	0.87604	1.31323	1.25016	2.31378	2.58479	2.10613	1.99213	0.370117
17.88	0.514099	0.705505	0.647156	1.06177	0.876478	1.30853	1.25391	2.31689	2.59348	2.11343	1.99524	0.37323
17.98	0.50238	0.703186	0.647156	1.05707	0.876908	1.32025	1.25767	2.3255	2.60217	2.12073	2.01007	0.37323
18.08	0.50238	0.698486	0.647156	1.05237	0.877331	1.32025	1.26142	2.33331	2.61086	2.12802	2.00696	0.37323
18.18	0.50238	0.698486	0.647156	1.05707	0.877747	1.32025	1.26518	2.34503	2.61955	2.13531	2.01868	0.365417
18.28	0.50238	0.693787	0.647156	1.05707	0.878156	1.31555	1.26893	2.36456	2.62824	2.14261	2.01868	0.365417
18.38	0.497681	0.690674	0.654968	1.05707	0.878558	1.32025	1.27269	2.37628	2.63692	2.1499	2.02649	0.380249
18.48	0.491455	0.690674	0.650269	1.05005	0.878953	1.32495	1.27644	2.38409	2.64561	2.15719	2.03119	0.384949
18.58	0.50238	0.702393	0.640137	1.04535	0.879342	1.32806	1.28019	2.37708	2.65429	2.16448	2.03821	0.384949
18.68	0.50238	0.690674	0.647156	1.05707	0.879724	1.33978	1.28394	2.39191	2.66298	2.17177	2.04132	0.384949
18.78	0.50238	0.702393	0.628418	1.05707	0.8801	1.33978	1.2877	2.39191	2.67166	2.17906	2.03821	0.384949
18.88	0.50238	0.695374	0.635437	1.05237	0.880469	1.3515	1.29145	2.41144	2.68034	2.18634	2.04993	0.389648
18.98	0.50238	0.690674	0.635437	1.04926	0.880832	1.35229	1.2952	2.41614	2.68902	2.19363	2.05774	0.37323
19.08	0.497681	0.698486	0.635437	1.05707	0.88119	1.3476	1.29895	2.41144	2.6977	2.20092	2.06946	0.37323
19.18	0.486755	0.698486	0.635437	1.05005	0.881541	1.35931	1.3027	2.42627	2.70638	2.2082	2.07727	0.380249
19.28	0.486755	0.698486	0.630737	1.05707	0.881886	1.36713	1.30645	2.42316	2.71506	2.21549	2.08899	0.389648
19.38	0.491455	0.698486	0.627625	1.05707	0.882225	1.36243	1.3102	2.44269	2.72374	2.22277	2.08197	0.384949
19.48	0.494568	0.693787	0.627625	1.05707	0.882559	1.37103	1.31395	2.45441	2.73242	2.23005	2.08508	0.384949
19.58	0.494568	0.690674	0.639343	1.05005	0.882887	1.37885	1.3177	2.45441	2.7411	2.23733	2.08508	0.384949
19.68	0.494568	0.683655	0.639343	1.05316	0.883209	1.39056	1.32145	2.46692	2.74977	2.24461	2.0968	0.384949
19.78	0.494568	0.678955	0.647156	1.05316	0.883527	1.38354	1.3252	2.47003	2.75845	2.25189	2.11633	0.384949
19.88	0.494568	0.678955	0.640137	1.05316	0.883838	1.39368	1.32895	2.48175	2.76712	2.25917	2.11633	0.384949
19.98	0.494568	0.678955	0.630737	1.04846	0.884145	1.40308	1.3327	2.49347	2.7758	2.26645	2.11633	0.384949
20.08	0.494568	0.678955	0.627625	1.05707	0.884446	1.39838	1.33644	2.49658	2.78447	2.27373	2.12805	0.384949
20.18	0.494568	0.678955	0.639343	1.05707	0.884743	1.4054	1.34019	2.50519	2.79314	2.28101	2.13116	0.384949
20.28	0.494568	0.678955	0.639343	1.05707	0.885034	1.41479	1.34394	2.513	2.80181	2.28828	2.12805	0.392761
20.38	0.494568	0.678955	0.639343	1.06879	0.88532	1.41791	1.34769	2.52472	2.81049	2.29556	2.14758	0.384949
20.48	0.494568	0.678955	0.640137	1.0766	0.885602	1.41321	1.35143	2.53723	2.81916	2.30283	2.1593	0.388062
20.58	0.494568	0.690674	0.635437	1.0766	0.885879	1.42963	1.35518	2.54034	2.82783	2.31011	2.16711	0.384949
20.68	0.482849	0.678955	0.635437	1.0766	0.886151	1.42963	1.35893	2.55206	2.83649	2.31738	2.17883	0.389648
20.78	0.482849	0.690674	0.635437	1.06958	0.886419	1.42963	1.36267	2.56378	2.84516	2.32465	2.19055	0.388062
20.88	0.482849	0.690674	0.630737	1.0766	0.886682	1.44135	1.36642	2.57159	2.85383	2.33192	2.19836	0.401367
20.98	0.482849	0.685974	0.632324	1.0719	0.886941	1.44214	1.37016	2.58331	2.8625	2.33919	2.21008	0.39978
21.08	0.489868	0.682861	0.647156	1.0766	0.887195	1.44916	1.37391	2.60284	2.87116	2.34646	2.2179	0.396667
21.18	0.487549	0.682861	0.642456	1.0766	0.887445	1.46869	1.37765	2.60596	2.87983	2.35373	2.22961	0.384949
21.28	0.482849	0.690674	0.632324	1.08832	0.887691	1.47571	1.38139	2.60754	2.88849	2.361	2.23743	0.384949
21.38	0.489868	0.675842	0.627625	1.0813	0.887933	1.48041	1.38514	2.61456	2.89716	2.36826	2.24915	0.384949
21.48	0.494568	0.678955	0.627625	1.0766	0.88817	1.48041	1.38888	2.62238	2.90582	2.37553	2.26086	0.384949
21.58	0.494568	0.685974	0.627625	1.0766	0.888404	1.48511	1.39263	2.64191	2.91448	2.3828	2.25385	0.396667
21.68	0.494568	0.690674	0.635437	1.07971	0.888634	1.48041	1.39637	2.65363	2.92314	2.39006	2.25696	0.396667
21.78	0.487549	0.690674	0.635437	1.06879	0.88886	1.48822	1.40011	2.67316	2.9318	2.39732	2.26868	0.396667
21.88	0.482849	0.690674	0.630737	1.0766	0.889082	1.49994	1.40385	2.68097	2.94046	2.40459	2.26868	0.389648
21.98	0.489868	0.683655	0.627625	1.0766	0.8893	1.50305	1.40759	2.69269	2.94912	2.41185	2.28351	0.384949
22.08	0.479736	0.678955	0.639343	1.0813	0.889515	1.51166	1.41134	2.69739	2.95778	2.41911	2.29993	0.384949
22.18	0.482056	0.678955	0.632324	1.0766	0.889726	1.51166	1.41508	2.7005	2.96644	2.42637	2.30463	0.384949
22.28	0.487549	0.678955	0.627625	1.06958	0.889934	1.51166	1.41882	2.71222	2.9751	2.43363	2.32727	0.384949
22.38	0.482849	0.678955	0.627625	1.0719	0.890138	1.51636	1.42256	2.72705	2.98375	2.44089	2.32727	0.384949
22.48	0.475037	0.678955	0.635437	1.06879	0.890338	1.51947	1.4263	2.73175	2.99241	2.44815	2.33508	0.384949
22.58	0.475037	0.678955	0.628418	1.0766	0.890535	1.53119	1.43004	2.74347	3.00106	2.4554	2.3468	0.392761
22.68	0.475037	0.678955	0.635437	1.0766	0.890729	1.53198	1.43378	2.763	3.00972	2.46266	2.35852	0.392761
22.78	0.482056	0.678955	0.635437	1.0766	0.89092	1.539	1.43752	2.77551	3.01837	2.46991	2.36633	0.392761
22.88	0.486755	0.678955	0.630737	1.06958	0.891108	1.54681	1.44126	2.78253	3.02702	2.47717	2.37805	0.40448
22.98	0.486755	0.678955	0.627625	1.0766	0.891292	1.55853	1.445	2.79034	3.03567	2.48442	2.38586	0.40448
23.08	0.486755	0.685974	0.627625	1.0719	0.891473	1.56555	1.44873	2.80988	3.04433	2.49168	2.39758	0.39978
23.18	0.479736	0.683655	0.639343	1.0766	0.891651	1.56323	1.45247	2.81689	3.05298	2.49893	2.4054	0.396667
23.28	0.475037	0.678955	0.647156	1.0766	0.891826	1.56635	1.45621	2.83331	3.06163	2.50618	2.41711	0.396667
23.38	0.475037	0.678955	0.640137	1.0766	0.891999	1.57806	1.45995	2.85284	3.07027	2.51343	2.42493	0.396667
23.48	0.475037	0.678955	0.642456	1.08832	0.892168	1.58508	1.46368	2.85754	3.07892	2.52068	2.43665	0.396667
23.58	0.482056	0.678955	0.639343	1.0813	0.892334	1.58197	1.46742	2.86066	3.08757	2.52793	2.44836	0.396667
23.68	0.486755	0.678955	0.647156	1.08441	0.892498	1.58978	1.47116	2.87549	3.09622	2.53518	2.45618	0.40448
23.78	0.486755	0.678955	0.640137	1.09613	0.892659	1.58978	1.47489	2.88409	3.10486	2.54242	2.4679	0.397461
23.88	0.486755	0.678955	0.635437	1.09613	0.892817	1.60229	1.47863	2.89581	3.11351	2.54967	2.47571	0.392761
23.98	0.486755	0.690674	0.630737	1.09143	0.892973	1.5929	1.48237	2.89661	3.12215	2.55691	2.47571	0.39978
24.08	0.494568	0.690674	0.627625	1.0813	0.893126	1.6015	1.4861	2.91144	3.1308	2.56416	2.48743	0.397461
24.18	0.494568	0.683655	0.627625	1.08441	0.893276	1.6015	1.48984	2.92316	3.13944	2.5714	2.49524	0.40448
24.28	0.499268	0.678955	0.639343	1.09143	0.893424	1.60931	1.49357	2.93799	3.14808	2.57865	2.50696	0.40448
24.38	0.482849	0.678955	0.632324	1.0813	0.893569	1.62103	1.4973	2.93567	3.15672	2.58589	2.51868	0.40448
24.48	0.482849	0.674255	0.627625	1.08832	0.893712	1.62103	1.50104	2.94269	3.16536	2.59313	2.52649	0.39978
24.58	0.494568	0.675842	0.627625	1.08832	0.893853	1.62573	1.50477	2.95441	3.174	2.60037	2.52649	0.389648
24.68	0.494568	0.674255	0.627625	1.08911	0.893991	1.62103	1.5085	2.96222	3.18264	2.60761	2.54523	0.384949
24.78	0.482849	0.671143	0.628418	1.08441	0.894127	1.62103	1.51224	2.97473	3.19128	2.61485	2.55072	0.384949
24.88	0.482849	0.671143	0.623718	1.08441	0.89426	1.62885	1.51597	2.97705	3.19992	2.62209	2.56476	0.384949
24.98	0.482849	0.671143	0.623718	1.07971	0.894392	1.62885	1.5197	2.97394	3.20856	2.62932	2.56946	0.384949
25.08	0.494568	0.671143	0.635437	1.08832	0.894521	1.64056	1.52343	2.98645	3.21719	2.63656	2.56946	0.396667
25.18	0.494568	0.671143	0.635437	1.08832	0.894648	1.64838	1.52717	2.99347	3.22583	2.6438	2.57727	0.396667
25.28	0.50238	0.671143	0.630737	1.08832	0.894773	1.64838	1.5309	3.00128	3.23446	2.65103	2.58197	0.396667
25.38	0.50238	0.678955	0.635437	1.0813	0.894895	1.63666	1.53463	3.0083	3.2431	2.65826	2.58429	0.389648
25.48	0.497681	0.678955	0.647156	1.08441	0.895016	1.64056	1.53836	3.02472	3.25173	2.6655	2.5968	0.384949
25.58	0.494568	0.678955	0.640137	1.07971	0.895135	1.64368	1.54209	3.03253	3.26036	2.67273	2.60852	0.384949
25.68	0.494568	0.678955	0.647156	1.08832	0.895251	1.64056	1.54582	3.03723	3.269	2.67996	2.62024	0.384949
25.78	0.494568	0.678955	0.647156	1.0813	0.895366	1.64056	1.54955	3.05206	3.27763	2.68719	2.62103	0.384949
25.88	0.494568	0.678955	0.650269	1.0766	0.895479	1.63354	1.55328	3.06378	3.28626	2.69442	2.63507	0.392761
25.98	0.486755	0.683655	0.647156	1.0719	0.895589	1.64056	1.55701	3.07159	3.29489	2.70165	2.63275	0.392761
26.08	0.486755	0.678955	0.640137	1.0766	0.895698	1.64056	1.56074	3.07861	3.30352	2.70888	2.64288	0.388062
26.18	0.486755	0.678955	0.635437	1.06958	0.895805	1.64838	1.56447	3.07629	3.31214	2.71611	2.64056	0.384949
26.28	0.494568	0.674255	0.642456	1.06488	0.895911	1.64136	1.56819	3.08331	3.32077	2.72333	2.6546	0.396667
26.38	0.494568	0.671143	0.632324	1.0766	0.896014	1.64368	1.57192	3.10284	3.3294	2.73056	2.66711	0.396667
26.48	0.494568	0.678955	0.635437	1.0719	0.896116	1.64056	1.57565	3.12238	3.33802	2.73778	2.67883	0.396667
26.58	0.494568	0.678955	0.630737	1.06879	0.896216	1.64056	1.57938	3.13409	3.34665	2.74501	2.68665	0.396667
26.68	0.494568	0.678955	0.627625	1.06958	0.896315	1.64056	1.5831	3.13721	3.35527	2.75223	2.69836	0.396667
26.78	0.494568	0.678955	0.639343	1.0766	0.896411	1.65228	1.58683	3.14581	3.3639	2.75945	2.71008	0.37793
26.88	0.487549	0.671936	0.632324	1.0766	0.896507	1.64526	1.59056	3.15833	3.37252	2.76667	2.71008	0.37323
26.98	0.482849	0.667236	0.620605	1.06958	0.8966	1.64838	1.59428	3.16144	3.38114	2.7739	2.7179	0.380249
27.08	0.482849	0.667236	0.611206	1.06488	0.896692	1.6554	1.59801	3.18488	3.38976	2.78111	2.71088	0.37793
27.18	0.482849	0.667236	0.608093	1.0719	0.896783	1.65228	1.60173	3.19269	3.39839	2.78833	2.70618	0.384949
27.28	0.494568	0.667236	0.608887	1.0766	0.896871	1.65308	1.60546	3.20441	3.40701	2.79555	2.7179	0.384949
27.38	0.494568	0.667236	0.604187	1.0766	0.896959	1.6601	1.60918	3.21222	3.41562	2.80277	2.72571	0.380249
27.48	0.494568	0.685974	0.604187	1.0766	0.897045	1.6601	1.61291	3.21692	3.42424	2.80999	2.73743	0.377136
27.58	0.482849	0.690674	0.604187	1.0813	0.897129	1.6554	1.61663	3.23175	3.43286	2.8172	2.73743	0.377136
27.68	0.482849	0.671936	0.604187	1.0766	0.897212	1.6601	1.62035	3.23486	3.44148	2.82442	2.74524	0.377136
27.78	0.482849	0.678955	0.611206	1.0719	0.897294	1.65308	1.62408	3.25519	3.45009	2.83163	2.75696	0.377136
27.88	0.482849	0.678955	0.608093	1.06879	0.897374	1.6601	1.6278	3.263	3.45871	2.83885	2.76868	0.377136
27.98	0.489868	0.678955	0.608093	1.06879	0.897453	1.6601	1.63152	3.2677	3.46732	2.84606	2.77649	0.384949
28.08	0.487549	0.674255	0.619812	1.0766	0.897531	1.6601	1.63525	3.27783	3.47594	2.85327	2.77179	0.384949
28.18	0.482849	0.671143	0.619812	1.0766	0.897607	1.6601	1.63897	3.28253	3.48455	2.86048	2.76868	0.384949
28.28	0.482849	0.671143	0.612793	1.0813	0.897682	1.66791	1.64269	3.29425	3.49317	2.86769	2.7804	0.37793
28.38	0.494568	0.671143	0.615906	1.0719	0.897756	1.66089	1.64641	3.30676	3.50178	2.8749	2.7804	0.37323
28.48	0.494568	0.671143	0.615906	1.06879	0.897829	1.66791	1.65013	3.31378	3.51039	2.88211	2.77338	0.37323
28.58	0.494568	0.671143	0.611206	1.06177	0.8979	1.66791	1.65385	3.32159	3.519	2.88932	2.78351	0.37323
28.68	0.494568	0.664124	0.612793	1.05707	0.89797	1.67963	1.65757	3.33643	3.52761	2.89652	2.79993	0.37323
28.78	0.495361	0.659424	0.615906	1.06488	0.898039	1.67963	1.66129	3.34503	3.53622	2.90373	2.79993	0.37323
28.88	0.490662	0.659424	0.615906	1.05786	0.898107	1.68274	1.66501	3.35754	3.54483	2.91093	2.79993	0.36853
28.98	0.497681	0.659424	0.615906	1.05316	0.898173	1.67963	1.66873	3.37238	3.55343	2.91814	2.81946	0.370117
29.08	0.494568	0.659424	0.615906	1.06018	0.898239	1.69135	1.67245	3.37708	3.56204	2.92534	2.81946	0.384949
29.18	0.494568	0.659424	0.611206	1.05707	0.898303	1.68433	1.67617	3.39191	3.57065	2.93254	2.82727	0.380249
29.28	0.482849	0.671143	0.608093	1.05005	0.898367	1.68744	1.67989	3.39502	3.57925	2.93975	2.83197	0.377136
29.38	0.494568	0.671143	0.612793	1.04535	0.898429	1.68744	1.68361	3.40363	3.58786	2.94695	2.82727	0.370117
29.48	0.494568	0.671143	0.608093	1.04065	0.89849	1.68744	1.68733	3.42316	3.59646	2.95415	2.84601	0.365417
29.58	0.494568	0.671143	0.615906	1.04926	0.89855	1.68274	1.69104	3.42786	3.60506	2.96135	2.8515	0.358398
29.68	0.487549	0.671143	0.622925	1.04224	0.89861	1.67963	1.69476	3.43097	3.61367	2.96855	2.85852	0.353699
29.78	0.482849	0.678955	0.619812	1.04535	0.898668	1.69604	1.69848	3.4458	3.62227	2.97574	2.86633	0.361511
29.88	0.478149	0.664124	0.612793	1.04535	0.898725	1.69916	1.7022	3.45441	3.63087	2.98294	2.87805	0.361511
29.98	0.486755	0.659424	0.608887	1.04535	0.898781	1.69916	1.70591	3.46222	3.63947	2.99014	2.88586	0.361511
30.08	0.491455	0.659424	0.599487	1.04065	0.898836	1.69916	1.70963	3.47394	3.64807	2.99733	2.88586	0.356812
30.18	0.482849	0.659424	0.608093	1.03754	0.898891	1.69446	1.71334	3.48175	3.65667	3.00453	2.89758	0.353699
30.28	0.489868	0.659424	0.601074	1.04926	0.898944	1.69916	1.71706	3.48645	3.66526	3.01172	2.9054	0.353699
30.38	0.486755	0.667236	0.599487	1.04926	0.898997	1.69916	1.72077	3.50128	3.67386	3.01891	2.89758	0.353699
30.48	0.475037	0.667236	0.589355	1.04224	0.899049	1.71088	1.72449	3.52081	3.68246	3.02611	2.9054	0.353699
30.58	0.475037	0.667236	0.596375	1.04535	0.899099	1.71088	1.7282	3.52081	3.69105	3.0333	2.91711	0.365417
30.68	0.479736	0.662537	0.596375	1.04535	0.899149	1.7226	1.73192	3.53253	3.69965	3.04049	2.91711	0.365417
30.78	0.482849	0.651611	0.591675	1.05237	0.899198	1.72339	1.73563	3.54034	3.70824	3.04768	2.92883	0.365417
30.88	0.489868	0.651611	0.588562	1.04224	0.899247	1.71869	1.73935	3.55908	3.71684	3.05487	2.93665	0.365417
30.98	0.486755	0.659424	0.588562	1.03754	0.899294	1.71869	1.74306	3.56378	3.72543	3.06205	2.94836	0.365417
31.08	0.486755	0.651611	0.588562	1.04535	0.899341	1.73743	1.74677	3.5755	3.73402	3.06924	2.95618	0.365417
31.18	0.486755	0.651611	0.588562	1.03833	0.899387	1.74213	1.75048	3.57629	3.74261	3.07643	2.95148	0.365417
31.28	0.486755	0.651611	0.588562	1.03363	0.899432	1.74994	1.7542	3.58331	3.7512	3.08361	2.96008	0.365417
31.38	0.486755	0.651611	0.593262	1.04535	0.899476	1.74994	1.75791	3.60284	3.75979	3.0908	2.96478	0.370117
31.48	0.494568	0.651611	0.576843	1.04065	0.89952	1.76166	1.76162	3.60596	3.76838	3.09798	2.97101	0.372437
31.58	0.487549	0.659424	0.581543	1.03754	0.899563	1.76166	1.76533	3.61456	3.77697	3.10516	2.97961	0.370117
31.68	0.475037	0.659424	0.572144	1.04535	0.899605	1.76947	1.76904	3.62628	3.78556	3.11235	2.97961	0.365417
31.78	0.475037	0.659424	0.576843	1.05005	0.899646	1.76245	1.77275	3.64581	3.79415	3.11953	2.99915	0.36853
31.88	0.482849	0.659424	0.576843	1.04535	0.899687	1.76947	1.77646	3.64661	3.80273	3.12671	3.01086	0.365417
31.98	0.482849	0.659424	0.576843	1.04065	0.899727	1.7843	1.78017	3.65363	3.81132	3.13389	3.01868	0.365417
32.08	0.478149	0.659424	0.588562	1.03754	0.899767	1.80072	1.78388	3.65442	3.8199	3.14107	3.0304	0.365417
32.18	0.475037	0.652405	0.588562	1.03754	0.899805	1.80072	1.78759	3.66455	3.82849	3.14825	3.04993	0.365417
32.28	0.468018	0.654724	0.596375	1.04224	0.899843	1.80072	1.7913	3.67316	3.83707	3.15542	3.04993	0.365417
32.38	0.463318	0.652405	0.601074	1.03754	0.899881	1.81244	1.79501	3.69269	3.84565	3.1626	3.06244	0.358398
32.48	0.475037	0.647705	0.591675	1.04535	0.899918	1.81244	1.79872	3.69269	3.85423	3.16978	3.06555	0.365417
32.58	0.463318	0.647705	0.588562	1.04535	0.899954	1.81244	1.80243	3.7052	3.86281	3.17695	3.07727	0.365417
32.68	0.463318	0.643005	0.589355	1.03284	0.899989	1.81244	1.80614	3.70752	3.87139	3.18412	3.08429	0.365417
32.78	0.463318	0.644592	0.596375	1.03052	0.900024	1.81244	1.80984	3.70441	3.87997	3.1913	3.08899	0.37323
32.88	0.475037	0.647705	0.596375	1.03284	0.900059	1.82025	1.81355	3.71692	3.88855	3.19847	3.08899	0.37323
32.98	0.475037	0.639893	0.604187	1.03052	0.900093	1.82025	1.81726	3.72394	3.89713	3.20564	3.09369	0.384949
33.08	0.475037	0.639893	0.611206	1.02582	0.900126	1.83197	1.82096	3.73175	3.90571	3.21281	3.11633	0.380249
33.18	0.470337	0.639893	0.601074	1.03284	0.900159	1.84448	1.82467	3.73877	3.91428	3.21998	3.11633	0.377136
33.28	0.475037	0.639893	0.603394	1.02972	0.900191	1.8429	1.82838	3.74347	3.92286	3.22715	3.12805	0.377136
33.38	0.468018	0.635193	0.600281	1.02972	0.900222	1.8515	1.83208	3.74817	3.93144	3.23432	3.13586	0.370117
33.48	0.455505	0.639893	0.593262	1.02271	0.900253	1.8515	1.83579	3.75128	3.94001	3.24149	3.14758	0.37323
33.58	0.455505	0.63208	0.596375	1.02582	0.900284	1.85931	1.83949	3.763	3.94858	3.24865	3.1554	0.37323
33.68	0.463318	0.63208	0.608093	1.02582	0.900314	1.87103	1.8432	3.77783	3.95716	3.25582	3.16711	0.36853
33.78	0.463318	0.63208	0.608887	1.02582	0.900343	1.87103	1.8469	3.78644	3.96573	3.26299	3.17883	0.365417
33.88	0.456299	0.63208	0.599487	1.03052	0.900373	1.87885	1.8506	3.79425	3.9743	3.27015	3.18665	0.365417
33.98	0.458618	0.63208	0.589355	1.02582	0.900401	1.89056	1.85431	3.80676	3.98287	3.27731	3.20618	0.365417
34.08	0.463318	0.63208	0.596375	1.02112	0.900429	1.90228	1.85801	3.81378	3.99144	3.28448	3.20618	0.377136
34.18	0.456299	0.63208	0.591675	1.01801	0.900457	1.90228	1.86171	3.83331	4.00001	3.29164	3.2179	0.370117
34.28	0.463318	0.625061	0.589355	1.01801	0.900484	1.89526	1.86542	3.83411	4.00858	3.2988	3.2179	0.365417
34.38	0.463318	0.620361	0.596375	1.01801	0.900511	1.89838	1.86912	3.84113	4.01715	3.30596	3.22571	0.365417
34.48	0.446899	0.620361	0.591675	1.02582	0.900537	1.89838	1.87282	3.86066	4.02571	3.31312	3.23743	0.366211
34.58	0.448486	0.620361	0.600281	1.03052	0.900563	1.9101	1.87652	3.86768	4.03428	3.32028	3.24915	0.356812
34.68	0.451599	0.620361	0.601074	1.02112	0.900588	1.91791	1.88023	3.87238	4.04285	3.32744	3.25226	0.353699
34.78	0.451599	0.620361	0.591675	1.01801	0.900613	1.91791	1.88393	3.88409	4.05141	3.33459	3.26086	0.365417
34.88	0.443787	0.62738	0.593262	1.02582	0.900637	1.91791	1.88763	3.90363	4.05998	3.34175	3.26868	0.365417
34.98	0.451599	0.625061	0.588562	1.02582	0.900661	1.92963	1.89133	3.91534	4.06854	3.3489	3.26868	0.358398
35.08	0.451599	0.620361	0.588562	1.0188	0.900685	1.92493	1.89503	3.91614	4.0771	3.35606	3.2804	0.353699
35.18	0.443787	0.628174	0.589355	1.0141	0.900708	1.93433	1.89873	3.93097	4.08566	3.36321	3.28821	0.353699
35.28	0.446899	0.628174	0.584656	1.0141	0.900731	1.94135	1.90243	3.94269	4.09422	3.37037	3.29993	0.353699
35.38	0.443787	0.623474	0.584656	1.0141	0.900754	1.94916	1.90613	3.95752	4.10278	3.37752	3.30774	0.353699
35.48	0.443787	0.620361	0.591675	1.0094	0.900776	1.94916	1.90983	3.96222	4.11134	3.38467	3.31946	0.353699
35.58	0.443787	0.620361	0.588562	1.01801	0.900798	1.96088	1.91353	3.97394	4.1199	3.39182	3.33118	0.353699
35.68	0.443787	0.620361	0.596375	1.01801	0.900819	1.96869	1.91722	3.98566	4.12846	3.39897	3.33899	0.348999
35.78	0.443787	0.620361	0.601074	1.01099	0.90084	1.96869	1.92092	3.98645	4.13702	3.40612	3.35071	0.345886
35.88	0.455505	0.620361	0.596375	1.01801	0.900861	1.96399	1.92462	3.99347	4.14558	3.41327	3.35852	0.345886
35.98	0.443787	0.620361	0.599487	1.01099	0.900881	1.9726	1.92832	4.013	4.15413	3.42041	3.36322	0.345886
36.08	0.436768	0.613342	0.596375	1.00629	0.900901	1.9726	1.93201	4.01611	4.16269	3.42756	3.35852	0.345886
36.18	0.432068	0.620361	0.601074	1.0141	0.900921	1.98041	1.93571	4.02472	4.17124	3.4347	3.37805	0.350586
36.28	0.443787	0.620361	0.596375	1.0094	0.90094	1.98041	1.93941	4.04425	4.1798	3.44185	3.37805	0.345886
36.38	0.443787	0.620361	0.603394	1.00629	0.900959	1.98041	1.9431	4.06378	4.18835	3.44899	3.38586	0.341187
36.48	0.446899	0.615662	0.601074	1.00629	0.900978	1.99213	1.9468	4.06848	4.1969	3.45614	3.39758	0.338074
36.58	0.443787	0.612549	0.596375	1.01099	0.900996	1.99994	1.95049	4.07159	4.20545	3.46328	3.4093	0.338867
36.68	0.443787	0.612549	0.589355	1.00159	0.901014	1.99994	1.95419	4.08331	4.214	3.47042	3.41711	0.326355
36.78	0.443787	0.620361	0.591675	0.998474	0.901032	2.01166	1.95788	4.09583	4.22255	3.47756	3.42181	0.329468
36.88	0.443787	0.620361	0.596375	0.999268	0.901049	2.01166	1.96158	4.10284	4.2311	3.4847	3.42413	0.319336
36.98	0.443787	0.613342	0.589355	0.994568	0.901067	2.02417	1.96527	4.10596	4.23965	3.49184	3.42963	0.314636
37.08	0.435974	0.608643	0.596375	0.994568	0.901083	2.01947	1.96897	4.12238	4.2482	3.49898	3.42493	0.314636
37.18	0.428955	0.613342	0.591675	0.989868	0.9011	2.02417	1.97266	4.12708	4.25675	3.50612	3.43665	0.314636
37.28	0.432068	0.608643	0.589355	0.979736	0.901116	2.01947	1.97635	4.13019	4.2653	3.51325	3.43976	0.319336
37.38	0.432068	0.608643	0.596375	0.986755	0.901132	2.02728	1.98005	4.14502	4.27384	3.52039	3.44836	0.309937
37.48	0.443787	0.603943	0.591675	0.986755	0.901148	2.02258	1.98374	4.15363	4.28239	3.52752	3.46008	0.306824
37.58	0.443787	0.60083	0.588562	0.986755	0.901164	2.03119	1.98743	4.17316	4.29093	3.53466	3.4679	0.306824
37.68	0.439087	0.60083	0.589355	0.989868	0.901179	2.03119	1.99112	4.18488	4.29947	3.54179	3.4679	0.306824
37.78	0.435974	0.60083	0.596375	0.998474	0.901194	2.039	1.99482	4.19269	4.30802	3.54892	3.48743	0.306824
37.88	0.435974	0.60083	0.591675	0.998474	0.901209	2.039	1.99851	4.19739	4.31656	3.55606	3.49915	0.307617
37.98	0.443787	0.608643	0.581543	0.991455	0.901223	2.0437	2.0022	4.20752	4.3251	3.56319	3.49994	0.302917
38.08	0.443787	0.601624	0.576843	0.991455	0.901237	2.04211	2.00589	4.21222	4.33364	3.57032	3.50696	0.298218
38.18	0.436768	0.596924	0.576843	0.986755	0.901251	2.05072	2.00958	4.22394	4.34218	3.57745	3.50696	0.295105
38.28	0.439087	0.608643	0.569031	0.989868	0.901265	2.05072	2.01327	4.23645	4.35072	3.58458	3.51007	0.295105
38.38	0.448486	0.608643	0.562012	0.998474	0.901279	2.05072	2.01696	4.24347	4.35926	3.5917	3.51868	0.288086
38.48	0.443787	0.603943	0.565125	0.991455	0.901292	2.06244	2.02065	4.25128	4.3678	3.59883	3.5304	0.283386
38.58	0.432068	0.60083	0.565125	0.986755	0.901305	2.05542	2.02434	4.263	4.37633	3.60596	3.53821	0.295105
38.68	0.432068	0.60083	0.560425	0.989868	0.901318	2.05853	2.02803	4.26611	4.38487	3.61308	3.54993	0.290405
38.78	0.425049	0.60083	0.569031	0.986755	0.901331	2.05853	2.03172	4.27472	4.39341	3.62021	3.55774	0.287292
38.88	0.432068	0.60083	0.569824	0.986755	0.901343	2.05853	2.0354	4.28723	4.40194	3.62733	3.55774	0.268555
38.98	0.420349	0.593811	0.565125	0.991455	0.901355	2.05853	2.03909	4.29425	4.41047	3.63445	3.55774	0.275574
39.08	0.432068	0.589111	0.576843	0.986755	0.901367	2.07025	2.04278	4.31378	4.41901	3.64157	3.56244	0.275574
39.18	0.432068	0.589111	0.576843	0.982056	0.901379	2.07336	2.04647	4.31458	4.42754	3.6487	3.56555	0.275574
39.28	0.432068	0.596924	0.572144	0.979736	0.901391	2.06244	2.05015	4.32159	4.43607	3.65582	3.57727	0.275574
39.38	0.427368	0.596924	0.569824	0.986755	0.901402	2.07025	2.05384	4.33643	4.4446	3.66294	3.58508	0.275574
39.48	0.435974	0.596924	0.565125	0.986755	0.901413	2.07025	2.05753	4.34503	4.45313	3.67005	3.5968	0.283386
39.58	0.435974	0.596924	0.565125	0.982056	0.901424	2.08197	2.06121	4.35284	4.46166	3.67717	3.60382	0.288086
39.68	0.443787	0.608643	0.572144	0.971924	0.901435	2.08197	2.0649	4.36456	4.47019	3.68429	3.61322	0.278687
39.78	0.443787	0.603943	0.569031	0.967224	0.901446	2.08978	2.06858	4.37708	4.47872	3.69141	3.61633	0.275574
39.88	0.436768	0.60083	0.57373	0.975037	0.901457	2.09448	2.07227	4.39191	4.48725	3.69852	3.61633	0.275574
39.98	0.432068	0.60553	0.576843	0.979736	0.901467	2.08978	2.07595	4.39502	4.49578	3.70564	3.62805	0.275574
40.08	0.432068	0.589111	0.576843	0.975037	0.901477	2.1015	2.07964	4.41534	4.5043	3.71275	3.63586	0.275574
40.18	0.443787	0.60083	0.569824	0.975037	0.901487	2.10931	2.08332	4.41614	4.51283	3.71986	3.64758	0.275574
40.28	0.439087	0.60083	0.565125	0.986755	0.901497	2.11633	2.08701	4.42316	4.52135	3.72698	3.6554	0.275574
40.38	0.443787	0.603943	0.572144	0.986755	0.901506	2.11322	2.09069	4.43799	4.52988	3.73409	3.66711	0.275574
40.48	0.443787	0.60083	0.569031	0.982056	0.901516	2.12103	2.09437	4.44269	4.5384	3.7412	3.67413	0.268555
40.58	0.436768	0.60083	0.576843	0.978943	0.901525	2.11401	2.09806	4.44739	4.54692	3.74831	3.67883	0.263855
40.68	0.432068	0.60083	0.569824	0.986755	0.901534	2.12103	2.10174	4.46222	4.55544	3.75542	3.69525	0.259155
40.78	0.443787	0.593811	0.560425	0.979736	0.901543	2.12103	2.10542	4.46924	4.56396	3.76253	3.70618	0.256042
40.88	0.439087	0.589111	0.569031	0.986755	0.901552	2.14056	2.1091	4.47864	4.57248	3.76963	3.70148	0.263855
40.98	0.435974	0.60083	0.569031	0.982056	0.901561	2.14056	2.11278	4.48175	4.581	3.77674	3.71008	0.263855
41.08	0.435974	0.593811	0.562012	0.986755	0.90157	2.14838	2.11647	4.48645	4.58952	3.78385	3.7179	0.263855
41.18	0.435974	0.589111	0.565125	0.986755	0.901578	2.14838	2.12015	4.50128	4.59804	3.79095	3.72961	0.263855
41.28	0.435974	0.589111	0.572144	0.991455	0.901586	2.15308	2.12383	4.5083	4.60656	3.79806	3.73743	0.268555
41.38	0.435974	0.589111	0.562012	0.986755	0.901594	2.1601	2.12751	4.513	4.61508	3.80516	3.74915	0.263855
41.48	0.435974	0.589111	0.557312	0.986755	0.901602	2.16791	2.13119	4.52472	4.62359	3.81226	3.76086	0.252136
41.58	0.428955	0.577393	0.558105	0.982056	0.90161	2.16791	2.13487	4.52551	4.63211	3.81936	3.76868	0.263855
41.68	0.431274	0.584412	0.548706	0.978943	0.901618	2.17963	2.13855	4.52783	4.64062	3.82646	3.7804	0.259155
41.78	0.436768	0.581299	0.545593	0.979736	0.901626	2.18744	2.14223	4.53723	4.64913	3.83356	3.78821	0.256042
41.88	0.432068	0.581299	0.557312	0.975037	0.901633	2.18744	2.1459	4.54034	4.65765	3.84066	3.78119	0.256042
41.98	0.432068	0.57428	0.550293	0.968018	0.90164	2.18744	2.14958	4.55206	4.66616	3.84776	3.78821	0.256042
42.08	0.443787	0.56958	0.545593	0.958618	0.901648	2.19916	2.15326	4.56689	4.67467	3.85486	3.79602	0.267761
42.18	0.443787	0.56958	0.552612	0.955505	0.901655	2.19446	2.15694	4.5755	4.68318	3.86196	3.80774	0.260742
42.28	0.439087	0.56958	0.5495	0.967224	0.901662	2.19135	2.16062	4.57629	4.69169	3.86905	3.81555	0.256042
42.38	0.440674	0.56958	0.557312	0.967224	0.901669	2.19916	2.16429	4.59113	4.7002	3.87615	3.82257	0.256042
42.48	0.439087	0.56488	0.557312	0.968018	0.901675	2.20386	2.16797	4.60284	4.70871	3.88324	3.83588	0.263855
42.58	0.448486	0.56958	0.557312	0.963318	0.901682	2.20618	2.17165	4.62238	4.71722	3.89034	3.83429	0.263855
42.68	0.446899	0.56958	0.562012	0.963318	0.901689	2.21167	2.17532	4.62708	4.72573	3.89743	3.83899	0.263855
42.78	0.443787	0.561768	0.557312	0.958618	0.901695	2.20697	2.179	4.63019	4.73423	3.90452	3.85852	0.259155
42.88	0.448486	0.56958	0.560425	0.967224	0.901701	2.21869	2.18268	4.64191	4.74274	3.91161	3.87494	0.256042
42.98	0.443787	0.56958	0.557312	0.960205	0.901707	2.21869	2.18635	4.64502	4.75124	3.9187	3.87805	0.256042
43.08	0.443787	0.56958	0.557312	0.955505	0.901714	2.23041	2.19003	4.65363	4.75975	3.92579	3.89758	0.256042
43.18	0.443787	0.56958	0.562012	0.955505	0.90172	2.21869	2.1937	4.67316	4.76825	3.93288	3.89758	0.256042
43.28	0.443787	0.562561	0.557312	0.955505	0.901725	2.22571	2.19738	4.67786	4.77675	3.93997	3.9093	0.256042
43.38	0.443787	0.557861	0.557312	0.962524	0.901731	2.2226	2.20105	4.68097	4.78525	3.94706	3.91711	0.249023
43.48	0.436768	0.56958	0.565125	0.959412	0.901737	2.23041	2.20472	4.6958	4.79376	3.95415	3.91711	0.244324
43.58	0.439087	0.56958	0.560425	0.959412	0.901743	2.23511	2.2084	4.70441	4.80226	3.96123	3.92883	0.244324
43.68	0.455505	0.557861	0.569031	0.967224	0.901748	2.23822	2.21207	4.70441	4.81076	3.96832	3.93665	0.237305
43.78	0.455505	0.557861	0.562012	0.967224	0.901753	2.24994	2.21574	4.72394	4.81926	3.9754	3.94836	0.232605
43.88	0.463318	0.56958	0.565125	0.960205	0.901759	2.24994	2.21942	4.72473	4.82775	3.98248	3.95148	0.232605
43.98	0.456299	0.553162	0.576843	0.955505	0.901764	2.25305	2.22309	4.73175	4.83625	3.98957	3.96008	0.232605
44.08	0.458618	0.550049	0.569824	0.955505	0.901769	2.26166	2.22676	4.74347	4.84475	3.99665	3.97961	0.244324
44.18	0.455505	0.561768	0.560425	0.955505	0.901774	2.26166	2.23043	4.763	4.85324	4.00373	3.99133	0.252136
44.28	0.448486	0.561768	0.562012	0.950806	0.901779	2.26636	2.2341	4.76611	4.86174	4.01081	3.99915	0.247437
44.38	0.439087	0.561768	0.565125	0.952393	0.901784	2.26947	2.23777	4.77472	4.87023	4.01789	4.01086	0.244324
44.48	0.435974	0.554749	0.560425	0.947693	0.901789	2.26947	2.24144	4.77551	4.87873	4.02497	4.01868	0.244324
44.58	0.448486	0.550049	0.557312	0.955505	0.901794	2.27417	2.24511	4.78253	4.88722	4.03204	4.01868	0.244324
44.68	0.451599	0.550049	0.562012	0.955505	0.901798	2.26947	2.24878	4.79425	4.89572	4.03912	4.02338	0.237305
44.78	0.463318	0.550049	0.557312	0.955505	0.901803	2.27728	2.25245	4.80206	4.90421	4.0462	4.01868	0.232605
44.88	0.458618	0.550049	0.560425	0.960205	0.901807	2.27728	2.25612	4.80908	4.9127	4.05327	4.03821	0.244324
44.98	0.455505	0.550049	0.557312	0.955505	0.901812	2.2843	2.25979	4.8255	4.92119	4.06035	4.04602	0.239624
45.08	0.443787	0.550049	0.550293	0.958618	0.901816	2.28119	2.26346	4.82629	4.92968	4.06742	4.05774	0.236511
45.18	0.436768	0.550842	0.552612	0.947693	0.90182	2.289	2.26713	4.83331	4.93817	4.07449	4.05774	0.236511
45.28	0.443787	0.546143	0.54248	0.955505	0.901825	2.289	2.2708	4.84113	4.94666	4.08157	4.06946	0.236511
45.38	0.443787	0.546143	0.537781	0.967224	0.901829	2.30072	2.27447	4.85754	4.95514	4.08864	4.07025	0.229492
45.48	0.450806	0.557861	0.550293	0.960205	0.901833	2.30853	2.27813	4.86066	4.96363	4.09571	4.06555	0.224792
45.58	0.448486	0.553162	0.540894	0.950806	0.901837	2.30151	2.2818	4.86768	4.97212	4.10278	4.07727	0.232605
45.68	0.443787	0.550049	0.530762	0.959412	0.901841	2.29681	2.28547	4.87238	4.9806	4.10984	4.07727	0.232605
45.78	0.443787	0.550049	0.533081	0.952393	0.901845	2.29681	2.28913	4.88409	4.98909	4.11691	4.08038	0.232605
45.88	0.443787	0.561768	0.537781	0.955505	0.901848	2.30383	2.2928	4.90363	4.99757	4.12398	4.0968	0.227905
45.98	0.443787	0.554749	0.537781	0.955505	0.901852	2.32025	2.29647	4.90363	5.00605	4.13105	4.0968	0.224792
46.08	0.443787	0.550049	0.5495	0.950806	0.901856	2.32025	2.30013	4.90442	5.01453	4.13811	4.10852	0.229492
46.18	0.443787	0.550049	0.54248	0.947693	0.901859	2.33197	2.3038	4.92316	5.02302	4.14518	4.10852	0.224792
46.28	0.443787	0.550049	0.545593	0.952393	0.901863	2.33978	2.30746	4.92627	5.0315	4.15224	4.12805	0.224792
46.38	0.443787	0.545349	0.540894	0.947693	0.901866	2.33276	2.31113	4.94269	5.03998	4.1593	4.14447	0.224792
46.48	0.432068	0.550049	0.5495	0.942993	0.90187	2.33508	2.31479	4.95441	5.04846	4.16637	4.1554	0.220093
46.58	0.443787	0.550049	0.54248	0.93988	0.901873	2.34448	2.31846	4.9552	5.05694	4.17343	4.1554	0.21698
46.68	0.443787	0.550049	0.537781	0.947693	0.901877	2.33978	2.32212	4.96222	5.06541	4.18049	4.16711	0.228699
46.78	0.443787	0.550049	0.538574	0.947693	0.90188	2.3476	2.32578	4.98175	5.07389	4.18755	4.16711	0.236511
46.88	0.439087	0.550049	0.533875	0.940674	0.901883	2.3476	2.32945	4.98877	5.08237	4.19461	4.17493	0.229492
46.98	0.435974	0.550049	0.545593	0.935974	0.901886	2.35931	2.33311	5.00519	5.09084	4.20167	4.18195	0.224792
47.08	0.435974	0.550049	0.540894	0.947693	0.901889	2.36713	2.33677	5.013	5.09932	4.20872	4.17883	0.236511
47.18	0.435974	0.550049	0.530762	0.940674	0.901892	2.37415	2.34043	5.02551	5.10779	4.21578	4.17883	0.236511
47.28	0.435974	0.550049	0.529175	0.935974	0.901895	2.36401	2.3441	5.03253	5.11627	4.22284	4.18665	0.229492
47.38	0.435974	0.561768	0.537781	0.943787	0.901898	2.36713	2.34776	5.04425	5.12474	4.22989	4.19836	0.224792
47.48	0.435974	0.554749	0.54248	0.939087	0.901901	2.37885	2.35142	5.06378	5.13321	4.23695	4.21008	0.232605
47.58	0.436768	0.557861	0.537781	0.947693	0.901904	2.37415	2.35508	5.06689	5.14168	4.244	4.21088	0.232605
47.68	0.432068	0.557861	0.540894	0.947693	0.901907	2.37103	2.35874	5.08331	5.15015	4.25105	4.20618	0.227905
47.78	0.424255	0.557861	0.530762	0.947693	0.90191	2.37103	2.3624	5.08801	5.15862	4.2581	4.22491	0.236511
47.88	0.424255	0.557861	0.533081	0.955505	0.901912	2.38275	2.36606	5.09113	5.16709	4.26516	4.23743	0.236511
47.98	0.419556	0.557861	0.522949	0.960205	0.901915	2.39056	2.36972	5.09583	5.17556	4.27221	4.24213	0.229492
48.08	0.416443	0.553162	0.51123	0.950806	0.901918	2.39056	2.37338	5.11066	5.18403	4.27926	4.23743	0.232605
48.18	0.416443	0.550049	0.509644	0.947693	0.90192	2.38354	2.37704	5.11768	5.1925	4.2863	4.24524	0.232605
48.28	0.416443	0.554749	0.51825	0.947693	0.901923	2.39838	2.3807	5.12238	5.20096	4.29335	4.25696	0.244324
48.38	0.409424	0.557861	0.51123	0.952393	0.901925	2.39838	2.38436	5.12708	5.20943	4.3004	4.26477	0.244324
48.48	0.404724	0.557861	0.509644	0.947693	0.901928	2.4101	2.38801	5.13721	5.21789	4.30745	4.27649	0.239624
48.58	0.404724	0.56958	0.506531	0.955505	0.90193	2.4054	2.39167	5.14581	5.22636	4.31449	4.27649	0.236511
48.68	0.411743	0.56488	0.51123	0.950806	0.901932	2.4101	2.39533	5.15363	5.23482	4.32154	4.28821	0.244324
48.78	0.409424	0.561768	0.514343	0.947693	0.901935	2.4101	2.39899	5.16614	5.24329	4.32858	4.29602	0.237305
48.88	0.404724	0.561768	0.509644	0.952393	0.901937	2.42181	2.40264	5.17316	5.25175	4.33562	4.29602	0.251343
48.98	0.404724	0.561768	0.51123	0.947693	0.901939	2.42651	2.4063	5.17627	5.26021	4.34267	4.30774	0.249023
49.08	0.404724	0.554749	0.506531	0.947693	0.901941	2.42963	2.40996	5.18488	5.26867	4.34971	4.31085	0.244324
49.18	0.404724	0.550049	0.51825	0.948486	0.901944	2.44135	2.41361	5.18567	5.27713	4.35675	4.30774	0.256042
49.28	0.404724	0.550049	0.521362	0.943787	0.901946	2.44916	2.41727	5.19269	5.28559	4.36379	4.31946	0.256042
49.38	0.404724	0.557861	0.51123	0.939087	0.901948	2.44916	2.42092	5.20441	5.29405	4.37083	4.32727	0.259155
49.48	0.404724	0.557861	0.51825	0.947693	0.90195	2.46088	2.42458	5.21222	5.30251	4.37786	4.33899	0.256042
49.58	0.404724	0.56958	0.51825	0.947693	0.901952	2.46088	2.42823	5.22473	5.31096	4.3849	4.35071	0.256042
49.68	0.404724	0.56958	0.51825	0.947693	0.901954	2.46869	2.43189	5.22003	5.31942	4.39194	4.3515	0.267761
49.78	0.404724	0.56488	0.519043	0.948486	0.901956	2.46869	2.43554	5.23956	5.32787	4.39898	4.35852	0.260742
49.88	0.393005	0.561768	0.509644	0.939087	0.901958	2.48041	2.43919	5.24658	5.33633	4.40601	4.35852	0.256042
49.98	0.397705	0.554749	0.51825	0.935974	0.90196	2.48041	2.44285	5.25128	5.34478	4.41304	4.36633	0.263855
50.08	0.393005	0.557861	0.51825	0.947693	0.901961	2.48041	2.4465	5.263	5.35324	4.42008	4.37805	0.263855
50.18	0.400024	0.557861	0.526062	0.940674	0.901963	2.48352	2.45015	5.27472	5.36169	4.42711	4.38586	0.263855
50.28	0.404724	0.557861	0.526062	0.935974	0.901965	2.49213	2.45381	5.28723	5.37014	4.43414	4.39758	0.256836
50.38	0.404724	0.562561	0.530762	0.935974	0.901967	2.49683	2.45746	5.29034	5.37859	4.44117	4.4054	0.252136
50.48	0.404724	0.557861	0.526062	0.931274	0.901969	2.50305	2.46111	5.30206	5.38704	4.4482	4.41711	0.263855
50.58	0.411743	0.557861	0.537781	0.928955	0.90197	2.51166	2.46476	5.30988	5.39549	4.45523	4.42883	0.263855
50.68	0.409424	0.553162	0.540894	0.924255	0.901972	2.51636	2.46841	5.32159	5.40394	4.46226	4.42413	0.259155
50.78	0.404724	0.561768	0.537781	0.935974	0.901974	2.51166	2.47206	5.32861	5.41239	4.46929	4.42883	0.256042
50.88	0.404724	0.561768	0.530762	0.935974	0.901975	2.51947	2.47571	5.34503	5.42084	4.47632	4.44055	0.256042
50.98	0.404724	0.56958	0.526062	0.931274	0.901977	2.51947	2.47936	5.35284	5.42928	4.48334	4.44836	0.256042
51.08	0.404724	0.56958	0.537781	0.928162	0.901978	2.51947	2.48302	5.36456	5.43773	4.49037	4.45306	0.263855
51.18	0.404724	0.562561	0.537781	0.928162	0.90198	2.52417	2.48666	5.37238	5.44618	4.49739	4.44836	0.256836
51.28	0.412537	0.557861	0.540894	0.932861	0.901982	2.52728	2.49031	5.38409	5.45462	4.50442	4.45618	0.252136
51.38	0.412537	0.553162	0.537781	0.928162	0.901983	2.52258	2.49396	5.39191	5.46307	4.51144	4.4679	0.252136
51.48	0.405518	0.550049	0.530762	0.935974	0.901984	2.53119	2.49761	5.39661	5.47151	4.51846	4.47571	0.263855
51.58	0.412537	0.550049	0.537781	0.928955	0.901986	2.53119	2.50126	5.40363	5.47995	4.52548	4.48743	0.259155
51.68	0.412537	0.561768	0.545593	0.924255	0.901987	2.53198	2.50491	5.41144	5.48839	4.53251	4.49915	0.256042
51.78	0.407837	0.550049	0.550293	0.935974	0.901989	2.52728	2.50856	5.43097	5.49683	4.53953	4.50696	0.256042
51.88	0.404724	0.561768	0.540894	0.931274	0.90199	2.539	2.5122	5.44269	5.50527	4.54654	4.50696	0.263855
51.98	0.404724	0.561768	0.537781	0.928162	0.901991	2.5343	2.51585	5.43799	5.51371	4.55356	4.51868	0.263855
52.08	0.404724	0.561768	0.538574	0.928955	0.901993	2.53119	2.5195	5.44269	5.52215	4.56058	4.52649	0.263855
52.18	0.397705	0.56958	0.529175	0.924255	0.901994	2.539	2.52314	5.45441	5.53059	4.5676	4.53821	0.256836
52.28	0.404724	0.56958	0.537781	0.924255	0.901995	2.539	2.52679	5.46692	5.53903	4.57461	4.53821	0.263855
52.38	0.404724	0.562561	0.537781	0.935974	0.901997	2.55072	2.53044	5.47394	5.54747	4.58163	4.539	0.263855
52.48	0.393005	0.557861	0.530762	0.931274	0.901998	2.55072	2.53408	5.48175	5.5559	4.58864	4.54132	0.275574
52.58	0.404724	0.557861	0.526062	0.928955	0.901999	2.55072	2.53773	5.50128	5.56434	4.59566	4.53821	0.275574
52.68	0.404724	0.56488	0.537781	0.924255	0.902	2.55072	2.54137	5.5083	5.57277	4.60267	4.54291	0.270874
52.78	0.407837	0.561768	0.533081	0.924255	0.902001	2.55072	2.54502	5.513	5.58121	4.60968	4.54602	0.267761
52.88	0.404724	0.561768	0.537781	0.931274	0.902003	2.56244	2.54866	5.52472	5.58964	4.61669	4.56555	0.267761
52.98	0.404724	0.554749	0.530762	0.921143	0.902004	2.57025	2.55231	5.53644	5.59807	4.6237	4.57257	0.267761
53.08	0.404724	0.557861	0.526062	0.904724	0.902005	2.57025	2.55595	5.54425	5.6065	4.63071	4.56946	0.267761
53.18	0.404724	0.557861	0.537781	0.916443	0.902006	2.58197	2.55959	5.56378	5.61493	4.63772	4.57727	0.268555
53.28	0.404724	0.557861	0.545593	0.911743	0.902007	2.58276	2.56324	5.56848	5.62336	4.64473	4.58899	0.263855
53.38	0.397705	0.557861	0.540894	0.90863	0.902008	2.58508	2.56688	5.58331	5.63179	4.65174	4.5968	0.263855
53.48	0.393005	0.56958	0.5495	0.90863	0.902009	2.6015	2.57052	5.59113	5.64022	4.65874	4.60852	0.263855
53.58	0.393005	0.56958	0.54248	0.920349	0.90201	2.59448	2.57416	5.60284	5.64865	4.66575	4.60852	0.270874
53.68	0.393005	0.56958	0.537781	0.91333	0.902011	2.5976	2.57781	5.62238	5.65708	4.67275	4.62024	0.272461
53.78	0.404724	0.577393	0.545593	0.90863	0.902012	2.60931	2.58145	5.63409	5.6655	4.67976	4.62805	0.270874
53.88	0.404724	0.584412	0.550293	0.90863	0.902013	2.60931	2.58509	5.64191	5.67393	4.68676	4.63275	0.260742
53.98	0.404724	0.581299	0.545593	0.90863	0.902014	2.60461	2.58873	5.66144	5.68236	4.69376	4.64288	0.256042
54.08	0.404724	0.593018	0.540894	0.916443	0.902015	2.61322	2.59237	5.67316	5.69078	4.70076	4.6593	0.256042
54.18	0.412537	0.593811	0.537781	0.916443	0.902016	2.62103	2.59601	5.67395	5.6992	4.70776	4.6593	0.256042
54.28	0.404724	0.589111	0.537781	0.916443	0.902017	2.62103	2.59965	5.69269	5.70763	4.71477	4.66711	0.249023
54.38	0.404724	0.589111	0.530762	0.909424	0.902018	2.62573	2.60329	5.6958	5.71605	4.72176	4.66711	0.244324
54.48	0.412537	0.582092	0.540894	0.916443	0.902019	2.62103	2.60693	5.70441	5.72447	4.72876	4.67883	0.252136
54.58	0.412537	0.577393	0.537781	0.911743	0.90202	2.63586	2.61057	5.72394	5.73289	4.73576	4.68665	0.247437
54.68	0.404724	0.577393	0.530762	0.916443	0.90202	2.64526	2.61421	5.72473	5.74131	4.74276	4.69135	0.244324
54.78	0.412537	0.572693	0.537781	0.916443	0.902021	2.64056	2.61785	5.73175	5.74973	4.74975	4.68665	0.244324
54.88	0.404724	0.56958	0.533081	0.909424	0.902022	2.64056	2.62148	5.75128	5.75815	4.75675	4.68665	0.237305
54.98	0.404724	0.56958	0.530762	0.904724	0.902023	2.6554	2.62512	5.7583	5.76657	4.76374	4.69836	0.232605
55.08	0.400024	0.56958	0.526062	0.916443	0.902024	2.65228	2.62876	5.77472	5.77499	4.77074	4.70148	0.244324
55.18	0.401611	0.56958	0.533081	0.911743	0.902025	2.6601	2.6324	5.78253	5.7834	4.77773	4.71478	0.227905
55.28	0.393005	0.57428	0.522949	0.916443	0.902025	2.67181	2.63603	5.79425	5.79182	4.78472	4.72101	0.236511
55.38	0.393005	0.56958	0.519043	0.909424	0.902026	2.68353	2.63967	5.80206	5.80023	4.79171	4.72961	0.236511
55.48	0.393005	0.557861	0.526062	0.916443	0.902027	2.68433	2.64331	5.80676	5.80865	4.7987	4.73743	0.229492
55.58	0.400024	0.56958	0.521362	0.911743	0.902028	2.67963	2.64694	5.82159	5.81706	4.80569	4.73041	0.224792
55.68	0.385193	0.56958	0.51825	0.90863	0.902028	2.67963	2.65058	5.83331	5.82547	4.81268	4.74445	0.232605
55.78	0.396912	0.56958	0.519043	0.909424	0.902029	2.69135	2.65421	5.84113	5.83389	4.81967	4.76086	0.227905
55.88	0.396912	0.56958	0.514343	0.904724	0.90203	2.69135	2.65785	5.85284	5.8423	4.82666	4.77338	0.217773
55.98	0.396912	0.577393	0.521362	0.916443	0.90203	2.69135	2.66148	5.86768	5.85071	4.83364	4.78351	0.213074
56.08	0.389893	0.577393	0.51825	0.916443	0.902031	2.69916	2.66512	5.87238	5.85912	4.84063	4.78821	0.213074
56.18	0.385193	0.577393	0.529968	0.916443	0.902032	2.71088	2.66875	5.87708	5.86753	4.84761	4.78821	0.220093
56.28	0.385193	0.577393	0.522949	0.921143	0.902032	2.70386	2.67239	5.89191	5.87594	4.8546	4.80463	0.21698
56.38	0.385193	0.572693	0.526062	0.924255	0.902033	2.69916	2.67602	5.90363	5.88434	4.86158	4.81555	0.209961
56.48	0.385193	0.56958	0.533081	0.924255	0.902034	2.71869	2.67965	5.91846	5.89275	4.86856	4.81555	0.205261
56.58	0.385193	0.581299	0.530762	0.931274	0.902034	2.71869	2.68329	5.92316	5.90116	4.87555	4.82727	0.205261
56.68	0.378174	0.581299	0.537781	0.928162	0.902035	2.7265	2.68692	5.93488	5.90956	4.88253	4.83508	0.21698
56.78	0.381287	0.57428	0.530762	0.935974	0.902035	2.7265	2.69055	5.94739	5.91797	4.88951	4.8468	0.21698
56.88	0.373474	0.56958	0.521362	0.928955	0.902036	2.73822	2.69418	5.95441	5.92637	4.89649	4.85852	0.209961
56.98	0.373474	0.56958	0.526062	0.924255	0.902037	2.75775	2.69781	5.96692	5.93478	4.90346	4.86633	0.205261
57.08	0.373474	0.56958	0.526062	0.919556	0.902037	2.75775	2.70145	5.96222	5.94318	4.91044	4.87805	0.208374
57.18	0.373474	0.577393	0.537781	0.916443	0.902038	2.75305	2.70508	5.97003	5.95158	4.91742	4.89758	0.205261
57.28	0.368774	0.577393	0.538574	0.921143	0.902038	2.76947	2.70871	5.97705	5.95998	4.9244	4.89758	0.205261
57.38	0.373474	0.577393	0.545593	0.916443	0.902039	2.76947	2.71234	5.99347	5.96838	4.93137	4.9054	0.205261
57.48	0.373474	0.572693	0.545593	0.916443	0.902039	2.76947	2.71597	6.013	5.97678	4.93835	4.91711	0.198242
57.58	0.373474	0.56958	0.552612	0.924255	0.90204	2.78119	2.7196	6.02472	5.98518	4.94532	4.92493	0.205261
57.68	0.373474	0.562561	0.54248	0.911743	0.90204	2.78198	2.72323	6.03253	5.99358	4.95229	4.93665	0.200562
57.78	0.385193	0.557861	0.545593	0.916443	0.902041	2.79602	2.72686	6.03723	6.00198	4.95926	4.93665	0.197449
57.88	0.385193	0.56958	0.557312	0.916443	0.902041	2.80542	2.73049	6.04034	6.01038	4.96624	4.93665	0.197449
57.98	0.385193	0.56958	0.565125	0.909424	0.902042	2.80853	2.73411	6.04736	6.01877	4.97321	4.95618	0.197449
58.08	0.393005	0.56958	0.560425	0.916443	0.902042	2.80853	2.73774	6.05206	6.02717	4.98018	4.95148	0.198242
58.18	0.393005	0.56958	0.557312	0.916443	0.902043	2.82025	2.74137	6.0755	6.03556	4.98714	4.95306	0.193542
58.28	0.393005	0.562561	0.550293	0.916443	0.902043	2.82806	2.745	6.08331	6.04396	4.99411	4.9632	0.193542
58.38	0.393005	0.557861	0.557312	0.916443	0.902044	2.82806	2.74863	6.09503	6.05235	5.00108	4.97961	0.193542
58.48	0.393005	0.56488	0.552612	0.924255	0.902044	2.83978	2.75225	6.10284	6.06075	5.00805	4.98743	0.200562
58.58	0.397705	0.561768	0.557312	0.931274	0.902045	2.83508	2.75588	6.11456	6.06914	5.01501	5.00385	0.18573
58.68	0.381287	0.561768	0.557312	0.921143	0.902045	2.83197	2.75951	6.11536	6.07753	5.02198	5.00696	0.18573
58.78	0.381287	0.561768	0.562012	0.935974	0.902045	2.83978	2.76313	6.12238	6.08592	5.02894	5.01868	0.197449
58.88	0.376587	0.562561	0.557312	0.935974	0.902046	2.8515	2.76676	6.13721	6.09431	5.03591	5.02649	0.19043
58.98	0.385193	0.557861	0.557312	0.928955	0.902046	2.85931	2.77038	6.14581	6.1027	5.04287	5.02649	0.18573
59.08	0.385193	0.553162	0.565125	0.924255	0.902047	2.85931	2.77401	6.15363	6.11109	5.04983	5.03821	0.18573
59.18	0.385193	0.550049	0.569824	0.919556	0.902047	2.87103	2.77763	6.15833	6.11948	5.05679	5.04602	0.186523
59.28	0.389893	0.550049	0.565125	0.916443	0.902047	2.87103	2.78126	6.16144	6.12786	5.06375	5.04602	0.181824
59.38	0.381287	0.54303	0.572144	0.909424	0.902048	2.87103	2.78488	6.17316	6.13625	5.07071	5.05774	0.181824
59.48	0.381287	0.53833	0.569031	0.916443	0.902048	2.86401	2.78851	6.19269	6.14463	5.07767	5.06555	0.177124
59.58	0.388306	0.53833	0.576843	0.919556	0.902049	2.87103	2.79213	6.20441	6.15302	5.08463	5.08508	0.174011
59.68	0.393005	0.53833	0.576843	0.916443	0.902049	2.87805	2.79575	6.21222	6.1614	5.09159	5.0968	0.174011
59.78	0.385986	0.530518	0.576843	0.909424	0.902049	2.88354	2.79938	6.22473	6.16979	5.09854	5.0968	0.174011
59.88	0.381287	0.530518	0.576843	0.911743	0.90205	2.87885	2.803	6.23175	6.17817	5.1055	5.11163	0.18573
59.98	0.381287	0.525818	0.581543	0.90863	0.90205	2.89056	2.80662	6.23956	6.18655	5.11245	5.12024	0.18573
60.08	0.393005	0.522705	0.576843	0.901611	0.90205	2.89056	2.81024	6.24658	6.19493	5.11941	5.13275	0.18573
60.18	0.393005	0.522705	0.576843	0.896912	0.902051	2.87885	2.81386	6.2677	6.20331	5.12636	5.14288	0.193542
60.28	0.393005	0.522705	0.572144	0.900024	0.902051	2.87885	2.81749	6.27081	6.21169	5.13331	5.13977	0.193542
60.38	0.393005	0.530518	0.576843	0.896912	0.902051	2.89056	2.82111	6.28564	6.22007	5.14026	5.14056	0.186523
60.48	0.393005	0.523499	0.576843	0.896912	0.902052	2.89368	2.82473	6.29425	6.22845	5.14721	5.1546	0.181824
60.58	0.393005	0.518799	0.588562	0.889893	0.902052	2.89056	2.82835	6.31378	6.23683	5.15416	5.15228	0.174011
60.68	0.400818	0.518799	0.588562	0.885193	0.902052	2.89056	2.83197	6.32159	6.24521	5.16111	5.1554	0.181824
60.78	0.400818	0.518799	0.569824	0.896912	0.902053	2.90228	2.83559	6.33331	6.25358	5.16806	5.17413	0.181824
60.88	0.396118	0.530518	0.576843	0.896912	0.902053	2.90308	2.83921	6.33801	6.26196	5.17501	5.19055	0.177124
60.98	0.404724	0.530518	0.572144	0.896912	0.902053	2.89838	2.84283	6.34113	6.27033	5.18196	5.19135	0.18573
61.08	0.404724	0.53833	0.569031	0.889893	0.902054	2.91711	2.84645	6.35284	6.27871	5.1889	5.18665	0.18573
61.18	0.404724	0.53833	0.57373	0.885193	0.902054	2.91479	2.85007	6.35596	6.28708	5.19585	5.20618	0.18573
61.28	0.404724	0.53833	0.569031	0.892212	0.902054	2.9101	2.85368	6.37238	6.29545	5.20279	5.20618	0.178711
61.38	0.404724	0.53833	0.569824	0.889099	0.902054	2.9101	2.8573	6.38409	6.30383	5.20974	5.2179	0.174011
61.48	0.404724	0.550049	0.560425	0.87738	0.902055	2.91791	2.86092	6.39191	6.3122	5.21668	5.23743	0.174011
61.58	0.405518	0.550049	0.557312	0.87738	0.902055	2.91791	2.86454	6.39661	6.32057	5.22362	5.23743	0.174011
61.68	0.400818	0.550049	0.550293	0.88208	0.902055	2.92963	2.86815	6.41144	6.32894	5.23056	5.24915	0.174011
61.78	0.400818	0.550049	0.552612	0.872681	0.902055	2.92963	2.87177	6.42316	6.33731	5.2375	5.25696	0.174011
61.88	0.400818	0.550049	0.557312	0.869568	0.902056	2.92963	2.87539	6.43097	6.34567	5.24444	5.26868	0.174011
61.98	0.412537	0.550049	0.5495	0.87738	0.902056	2.94135	2.879	6.44269	6.35404	5.25138	5.27649	0.174011
62.08	0.412537	0.545349	0.550293	0.87738	0.902056	2.94135	2.88262	6.4505	6.36241	5.25832	5.27649	0.174011
62.18	0.412537	0.542236	0.545593	0.87738	0.902056	2.93433	2.88623	6.47003	6.37078	5.26526	5.29602	0.174011
62.28	0.407837	0.542236	0.540894	0.870361	0.902057	2.93744	2.88985	6.48175	6.37914	5.27219	5.30774	0.169312
62.38	0.404724	0.542236	0.530762	0.865662	0.902057	2.93744	2.89347	6.49658	6.38751	5.27913	5.30774	0.170898
62.48	0.404724	0.550049	0.537781	0.865662	0.902057	2.93665	2.89708	6.50519	6.39587	5.28606	5.31085	0.174011
62.58	0.393005	0.550049	0.530762	0.87738	0.902057	2.94916	2.90069	6.513	6.40423	5.293	5.31946	0.174011
62.68	0.404724	0.550049	0.526062	0.87738	0.902058	2.96088	2.90431	6.52472	6.4126	5.29993	5.33118	0.169312
62.78	0.393005	0.54303	0.521362	0.880493	0.902058	2.96088	2.90792	6.53723	6.42096	5.30686	5.33118	0.166199
62.88	0.404724	0.53833	0.51825	0.87738	0.902058	2.96869	2.91154	6.53253	6.42932	5.3138	5.33899	0.177917
62.98	0.393005	0.550049	0.51123	0.87738	0.902058	2.96167	2.91515	6.55206	6.43768	5.32073	5.35071	0.177917
63.08	0.404724	0.550049	0.509644	0.87738	0.902058	2.96869	2.91876	6.56378	6.44604	5.32766	5.3515	0.177917
63.18	0.385986	0.550049	0.51123	0.88208	0.902059	2.96399	2.92237	6.56689	6.4544	5.33459	5.35852	0.170898
63.28	0.381287	0.550049	0.506531	0.87738	0.902059	2.96558	2.92599	6.56848	6.46276	5.34152	5.3515	0.166199
63.38	0.393005	0.550049	0.514343	0.87738	0.902059	2.9765	2.9296	6.58331	6.47111	5.34844	5.35461	0.166199
63.48	0.393005	0.550049	0.509644	0.870361	0.902059	2.9718	2.93321	6.59113	6.47947	5.35537	5.36633	0.174011
63.58	0.381287	0.557861	0.51825	0.865662	0.902059	2.96869	2.93682	6.60284	6.48783	5.3623	5.37415	0.174011
63.68	0.381287	0.557861	0.51123	0.873474	0.90206	2.96869	2.94043	6.61536	6.49618	5.36922	5.38586	0.166199
63.78	0.381287	0.557861	0.506531	0.880493	0.90206	2.96869	2.94404	6.62238	6.50454	5.37615	5.39288	0.174011
63.88	0.393005	0.557861	0.506531	0.87738	0.90206	2.98041	2.94765	6.62549	6.51289	5.38307	5.39758	0.174011
63.98	0.376587	0.557861	0.51825	0.87738	0.90206	2.98041	2.95126	6.63409	6.52125	5.39	5.41711	0.174011
64.08	0.370361	0.562561	0.521362	0.870361	0.90206	2.98041	2.95487	6.64191	6.5296	5.39692	5.42883	0.174011
64.18	0.373474	0.557861	0.51123	0.860962	0.90206	2.99213	2.95848	6.65363	6.53795	5.40384	5.43353	0.174011
64.28	0.368774	0.557861	0.51825	0.857849	0.902061	2.99213	2.96209	6.67316	6.5463	5.41076	5.45618	0.174011
64.38	0.365662	0.557861	0.51825	0.862549	0.902061	2.98511	2.9657	6.68567	6.55465	5.41768	5.4679	0.174011
64.48	0.365662	0.553162	0.519043	0.868774	0.902061	2.98822	2.96931	6.68097	6.563	5.4246	5.4679	0.169312
64.58	0.353943	0.550049	0.509644	0.865662	0.902061	2.98822	2.97292	6.7005	6.57135	5.43152	5.48273	0.166199
64.68	0.353943	0.550049	0.51825	0.87738	0.902061	2.98822	2.97652	6.70752	6.5797	5.43844	5.49213	0.166199
64.78	0.353943	0.550049	0.51123	0.87738	0.902061	2.99994	2.98013	6.71222	6.58805	5.44535	5.49524	0.177917
64.88	0.358643	0.550049	0.501831	0.870361	0.902062	2.99524	2.98374	6.72394	6.59639	5.45227	5.49524	0.177917
64.98	0.357056	0.550049	0.498718	0.87738	0.902062	2.99994	2.98735	6.73645	6.60474	5.45918	5.50696	0.177917
65.08	0.353943	0.550049	0.506531	0.87738	0.902062	2.99994	2.99095	6.74347	6.61309	5.4661	5.51477	0.177917
65.18	0.365662	0.550049	0.499512	0.87738	0.902062	2.99994	2.99456	6.75128	6.62143	5.47301	5.52649	0.18573
65.28	0.358643	0.550049	0.506531	0.87738	0.902062	3.00464	2.99816	6.7583	6.62978	5.47993	5.5343	0.18573
65.38	0.353943	0.561768	0.506531	0.87738	0.902062	3.00775	3.00177	6.75598	6.63812	5.48684	5.54602	0.18573
65.48	0.353943	0.554749	0.514343	0.885193	0.902062	3.01947	3.00538	6.763	6.64646	5.49375	5.55304	0.18573
65.58	0.353943	0.550049	0.509644	0.885193	0.902063	3.02258	3.00898	6.77081	6.6548	5.50066	5.55774	0.18573
65.68	0.353943	0.550049	0.499512	0.880493	0.902063	3.01947	3.01259	6.78253	6.66314	5.50757	5.55774	0.19043
65.78	0.342224	0.550049	0.506531	0.87738	0.902063	3.03119	3.01619	6.78955	6.67149	5.51448	5.56946	0.18573
65.88	0.342224	0.550049	0.506531	0.87738	0.902063	3.04291	3.01979	6.79425	6.67982	5.52139	5.57727	0.174011
65.98	0.342224	0.550049	0.51355	0.88208	0.902063	3.04291	3.0234	6.80676	6.68816	5.52829	5.58899	0.174011
66.08	0.342224	0.550049	0.503418	0.885193	0.902063	3.0437	3.027	6.81378	6.6965	5.5352	5.58899	0.174011
66.18	0.342224	0.557861	0.506531	0.885193	0.902063	3.039	3.0306	6.80676	6.70484	5.54211	5.60852	0.174011
66.28	0.342224	0.557861	0.506531	0.885193	0.902063	3.05072	3.03421	6.82159	6.71318	5.54901	5.6015	0.174011
66.38	0.342224	0.553162	0.51123	0.880493	0.902064	3.039	3.03781	6.82471	6.72151	5.55592	5.60461	0.178711
66.48	0.337524	0.550049	0.506531	0.889099	0.902064	3.05072	3.04141	6.84503	6.72985	5.56282	5.61633	0.174011
66.58	0.326599	0.550049	0.501831	0.889099	0.902064	3.05072	3.04501	6.85284	6.73818	5.56972	5.62335	0.174011
66.68	0.326599	0.550049	0.506531	0.88208	0.902064	3.06555	3.04862	6.87238	6.74652	5.57662	5.63275	0.169312
66.78	0.326599	0.54303	0.506531	0.885193	0.902064	3.08197	3.05222	6.87708	6.75485	5.58353	5.64758	0.166199
66.88	0.326599	0.53833	0.51825	0.885193	0.902064	3.08197	3.05582	6.87238	6.76318	5.59043	5.6554	0.166199
66.98	0.334412	0.53833	0.51123	0.885193	0.902064	3.08978	3.05942	6.88721	6.77152	5.59733	5.6507	0.166199
67.08	0.327393	0.53833	0.509644	0.896912	0.902064	3.08978	3.06302	6.90363	6.77985	5.60422	5.6593	0.166199
67.18	0.321899	0.550049	0.506531	0.896912	0.902064	3.08978	3.06662	6.90363	6.78818	5.61112	5.66711	0.166199
67.28	0.31958	0.550049	0.51825	0.897705	0.902064	3.1015	3.07022	6.92316	6.79651	5.61802	5.67883	0.170898
67.38	0.31488	0.545349	0.51825	0.900024	0.902065	3.1015	3.07382	6.92786	6.80484	5.62492	5.68353	0.169312
67.48	0.321899	0.542236	0.51123	0.885193	0.902065	3.09448	3.07742	6.94269	6.81317	5.63181	5.68665	0.166199
67.58	0.326599	0.550049	0.51825	0.896912	0.902065	3.0976	3.08102	6.9505	6.82149	5.63871	5.69366	0.166199
67.68	0.326599	0.54303	0.526062	0.896912	0.902065	3.0976	3.08462	6.95752	6.82982	5.6456	5.71008	0.15918
67.78	0.326599	0.53833	0.521362	0.889893	0.902065	3.10931	3.08821	6.97394	6.83815	5.65249	5.71008	0.15448
67.88	0.326599	0.53833	0.529968	0.896912	0.902065	3.10931	3.09181	6.97864	6.84647	5.65939	5.71008	0.15448
67.98	0.31958	0.53833	0.530762	0.892212	0.902065	3.12103	3.09541	6.98175	6.8548	5.66628	5.71088	0.162292
68.08	0.322693	0.53833	0.526062	0.889099	0.902065	3.12885	3.09901	6.99347	6.86312	5.67317	5.7179	0.162292
68.18	0.322693	0.53833	0.537781	0.896912	0.902065	3.12885	3.1026	7.00128	6.87144	5.68006	5.72571	0.162292
68.28	0.31488	0.53833	0.530762	0.896912	0.902065	3.14056	3.1062	7.00598	6.87977	5.68695	5.73743	0.162292
68.38	0.322693	0.545349	0.533875	0.896912	0.902065	3.13586	3.1098	7.02081	6.88809	5.69384	5.73743	0.169312
68.48	0.31488	0.530518	0.540894	0.901611	0.902066	3.14056	3.11339	7.02783	6.89641	5.70073	5.74915	0.166992
68.58	0.322693	0.542236	0.537781	0.896912	0.902066	3.14056	3.11699	7.03253	6.90473	5.70761	5.75696	0.169312
68.68	0.322693	0.523499	0.530762	0.896912	0.902066	3.14056	3.12059	7.04425	6.91305	5.7145	5.76868	0.166199
68.78	0.334412	0.525818	0.529175	0.892212	0.902066	3.15228	3.12418	7.04504	6.92137	5.72138	5.77649	0.166199
68.88	0.334412	0.542236	0.526062	0.889099	0.902066	3.14056	3.12778	7.05206	6.92969	5.72827	5.77649	0.166199
68.98	0.335205	0.535217	0.530762	0.889893	0.902066	3.14526	3.13137	7.05518	6.93801	5.73515	5.78821	0.166199
69.08	0.317993	0.530518	0.526062	0.885193	0.902066	3.14368	3.13496	7.06378	6.94632	5.74204	5.78821	0.174011
69.18	0.31488	0.530518	0.533081	0.880493	0.902066	3.15228	3.13856	7.08331	6.95464	5.74892	5.80774	0.166992
69.28	0.322693	0.530518	0.530762	0.889099	0.902066	3.1601	3.14215	7.09503	6.96295	5.7558	5.81085	0.162292
69.38	0.322693	0.530518	0.537781	0.88208	0.902066	3.16479	3.14575	7.09583	6.97127	5.76268	5.81946	0.162292
69.48	0.322693	0.530518	0.540894	0.87738	0.902066	3.16711	3.14934	7.09113	6.97958	5.76956	5.81946	0.174011
69.58	0.322693	0.523499	0.530762	0.87738	0.902066	3.16479	3.15293	7.10284	6.9879	5.77644	5.83118	0.174011
69.68	0.322693	0.514099	0.519043	0.870361	0.902066	3.17181	3.15652	7.10596	6.99621	5.78332	5.83899	0.174011
69.78	0.315674	0.510986	0.514343	0.873474	0.902067	3.17963	3.16012	7.11456	7.00452	5.7902	5.84369	0.174011
69.88	0.310974	0.510986	0.521362	0.868774	0.902067	3.17963	3.16371	7.13409	7.01283	5.79707	5.8468	0.169312
69.98	0.310974	0.510986	0.51825	0.865662	0.902067	3.19135	3.1673	7.13409	7.02114	5.80395	5.85852	0.166199
70.08	0.322693	0.510986	0.51123	0.87738	0.902067	3.19135	3.17089	7.15363	7.02945	5.81083	5.86633	0.166199
70.18	0.322693	0.510986	0.514343	0.87738	0.902067	3.19916	3.17448	7.15833	7.03776	5.8177	5.87103	0.177917
70.28	0.322693	0.518799	0.521362	0.889099	0.902067	3.19916	3.17807	7.16144	7.04607	5.82457	5.86163	0.15918
70.38	0.329712	0.518799	0.51123	0.88208	0.902067	3.21088	3.18166	7.17316	7.05438	5.83145	5.86322	0.166199
70.48	0.331299	0.518799	0.506531	0.880493	0.902067	3.21088	3.18525	7.18097	7.06269	5.83832	5.88507	0.166199
70.58	0.334412	0.530518	0.509644	0.87738	0.902067	3.20386	3.18884	7.18799	7.07099	5.84519	5.89758	0.166199
70.68	0.329712	0.530518	0.506531	0.87738	0.902067	3.19916	3.19243	7.19269	7.0793	5.85206	5.9093	0.161499
70.78	0.326599	0.530518	0.51123	0.87738	0.902067	3.20697	3.19602	7.20441	7.0876	5.85893	5.91711	0.158386
70.88	0.326599	0.523499	0.506531	0.88208	0.902067	3.20697	3.19961	7.21613	7.09591	5.8658	5.92181	0.158386
70.98	0.334412	0.518799	0.51355	0.87738	0.902067	3.20697	3.2032	7.21692	7.10421	5.87267	5.91711	0.151367
71.08	0.334412	0.518799	0.51123	0.872681	0.902067	3.22571	3.20679	7.22394	7.11251	5.87954	5.91711	0.146667
71.18	0.334412	0.518799	0.506531	0.869568	0.902067	3.22339	3.21037	7.23175	7.12081	5.8864	5.92023	0.139648
71.28	0.334412	0.526611	0.51123	0.869568	0.902067	3.21869	3.21396	7.24347	7.12912	5.89327	5.92883	0.130249
71.38	0.334412	0.526611	0.506531	0.870361	0.902067	3.2265	3.21755	7.24426	7.13742	5.90013	5.93665	0.127136
71.48	0.334412	0.526611	0.501831	0.865662	0.902067	3.2265	3.22114	7.25128	7.14572	5.907	5.94836	0.127136
71.58	0.334412	0.526611	0.506531	0.865662	0.902068	3.23352	3.22472	7.263	7.15402	5.91386	5.94836	0.115417
71.68	0.334412	0.53833	0.499512	0.865662	0.902068	3.23041	3.22831	7.27081	7.16231	5.92072	5.9679	0.115417
71.78	0.34613	0.53833	0.501831	0.87738	0.902068	3.23041	3.2319	7.28253	7.17061	5.92759	5.97961	0.120117
71.88	0.339111	0.53833	0.506531	0.87738	0.902068	3.24213	3.23548	7.28564	7.17891	5.93445	5.98743	0.115417
71.98	0.342224	0.53833	0.499512	0.870361	0.902068	3.24994	3.23907	7.29425	7.18721	5.94131	5.99915	0.12323
72.08	0.342224	0.53833	0.501831	0.865662	0.902068	3.24994	3.24265	7.30206	7.1955	5.94817	5.99915	0.11853
72.18	0.342224	0.53833	0.503418	0.868774	0.902068	3.24994	3.24624	7.31378	7.2038	5.95503	5.99915	0.115417
72.28	0.342224	0.53363	0.506531	0.865662	0.902068	3.25464	3.24982	7.32159	7.21209	5.96188	6.01868	0.115417
72.38	0.342224	0.530518	0.499512	0.865662	0.902068	3.25775	3.25341	7.32629	7.22038	5.96874	6.01868	0.115417
72.48	0.353943	0.530518	0.506531	0.858643	0.902068	3.25305	3.25699	7.34113	7.22868	5.9756	6.02649	0.120117
72.58	0.353943	0.530518	0.509644	0.865662	0.902068	3.26166	3.26057	7.34113	7.23697	5.98245	6.03821	0.115417
72.68	0.353943	0.542236	0.499512	0.860962	0.902068	3.26166	3.26416	7.34814	7.24526	5.98931	6.04993	0.115417
72.78	0.353943	0.542236	0.506531	0.857849	0.902068	3.26245	3.26774	7.35284	7.25355	5.99616	6.05774	0.115417
72.88	0.353943	0.542236	0.501831	0.857849	0.902068	3.26947	3.27132	7.36456	7.26184	6.00302	6.05774	0.12323
72.98	0.353943	0.550049	0.498718	0.857849	0.902068	3.26477	3.2749	7.37238	7.27013	6.00987	6.06946	0.12323
73.08	0.353943	0.54303	0.499512	0.865662	0.902068	3.26947	3.27849	7.38409	7.27842	6.01672	6.07727	0.11853
73.18	0.353943	0.53833	0.494812	0.858643	0.902068	3.26947	3.28207	7.39661	7.28671	6.02357	6.08899	0.115417
73.28	0.353943	0.53833	0.501831	0.865662	0.902068	3.27417	3.28565	7.40363	7.29499	6.03042	6.1015	0.127136
73.38	0.353943	0.53833	0.498718	0.865662	0.902068	3.26947	3.28923	7.41144	7.30328	6.03727	6.11163	0.120117
73.48	0.353943	0.53833	0.491699	0.860962	0.902068	3.26947	3.29281	7.42627	7.31157	6.04412	6.10852	0.115417
73.58	0.353943	0.53833	0.487	0.857849	0.902068	3.28119	3.29639	7.43488	7.31985	6.05097	6.12024	0.115417
73.68	0.349243	0.53833	0.4823	0.869568	0.902068	3.27649	3.29997	7.43567	7.32814	6.05782	6.13275	0.115417
73.78	0.34613	0.550049	0.487	0.862549	0.902068	3.27417	3.30355	7.44269	7.33642	6.06466	6.13116	0.12323
73.88	0.34613	0.557861	0.491699	0.865662	0.902068	3.28119	3.30713	7.45441	7.3447	6.07151	6.13977	0.116211
73.98	0.34613	0.553162	0.487	0.860962	0.902068	3.289	3.31071	7.45752	7.35298	6.07835	6.14758	0.106812
74.08	0.34613	0.550049	0.491699	0.857849	0.902069	3.30072	3.31429	7.46613	7.36127	6.0852	6.1593	0.115417
74.18	0.34613	0.54303	0.494812	0.85083	0.902069	3.30072	3.31787	7.48566	7.36955	6.09204	6.16711	0.115417
74.28	0.339111	0.550049	0.490112	0.84613	0.902069	3.30853	3.32145	7.48645	7.37783	6.09888	6.16711	0.115417
74.38	0.334412	0.550049	0.491699	0.84613	0.902069	3.31323	3.32503	7.49347	7.38611	6.10572	6.17883	0.120117
74.48	0.334412	0.550049	0.487	0.85083	0.902069	3.31555	3.3286	7.513	7.39438	6.11257	6.18665	0.103699
74.58	0.334412	0.550049	0.4823	0.84613	0.902069	3.31244	3.33218	7.5177	7.40266	6.11941	6.19836	0.098999
74.68	0.334412	0.550049	0.487	0.853943	0.902069	3.32025	3.33576	7.52081	7.41094	6.12625	6.19836	0.0958862
74.78	0.322693	0.550049	0.487	0.853943	0.902069	3.31323	3.33933	7.53253	7.41922	6.13309	6.21088	0.107605
74.88	0.322693	0.550842	0.47998	0.849243	0.902069	3.30853	3.34291	7.54736	7.42749	6.13992	6.20618	0.107605
74.98	0.322693	0.546143	0.487	0.84613	0.902069	3.32025	3.34649	7.54425	7.43577	6.14676	6.20618	0.115417
75.08	0.334412	0.546143	0.4823	0.84613	0.902069	3.32025	3.35006	7.56378	7.44404	6.1536	6.22571	0.115417
75.18	0.334412	0.546143	0.47998	0.857849	0.902069	3.32806	3.35364	7.56458	7.45231	6.16043	6.22571	0.108398
75.28	0.334412	0.557861	0.475281	0.857849	0.902069	3.32806	3.35721	7.57159	7.46059	6.16727	6.25226	0.103699
75.38	0.329712	0.557861	0.4823	0.85083	0.902069	3.33978	3.36079	7.59113	7.46886	6.1741	6.24915	0.103699
75.48	0.326599	0.56958	0.472168	0.84613	0.902069	3.33978	3.36436	7.60284	7.47713	6.18093	6.25696	0.103699
75.58	0.334412	0.56488	0.475281	0.84613	0.902069	3.3476	3.36794	7.61066	7.4854	6.18777	6.26868	0.110718
75.68	0.334412	0.561768	0.468262	0.853943	0.902069	3.35931	3.37151	7.61768	7.49367	6.1946	6.2804	0.107605
75.78	0.334412	0.561768	0.475281	0.849243	0.902069	3.35461	3.37509	7.63409	7.50194	6.20143	6.28821	0.108398
75.88	0.327393	0.56958	0.470581	0.84613	0.902069	3.35229	3.37866	7.64581	7.51021	6.20826	6.29993	0.103699
75.98	0.334412	0.56958	0.472168	0.857849	0.902069	3.3476	3.38223	7.65363	7.51848	6.21509	6.30774	0.103699
76.08	0.334412	0.562561	0.467468	0.84613	0.902069	3.35461	3.38581	7.65833	7.52675	6.22192	6.30072	0.103699
76.18	0.334412	0.557861	0.470581	0.84613	0.902069	3.3515	3.38938	7.66144	7.53501	6.22874	6.30774	0.103699
76.28	0.334412	0.557861	0.460449	0.84613	0.902069	3.36322	3.39295	7.68097	7.54328	6.23557	6.31085	0.103699
76.38	0.334412	0.557861	0.45575	0.85083	0.902069	3.37103	3.39652	7.68799	7.55154	6.2424	6.31946	0.098999
76.48	0.327393	0.557861	0.462769	0.84613	0.902069	3.37573	3.40009	7.70441	7.55981	6.24922	6.32416	0.0958862
76.58	0.337524	0.553162	0.452637	0.84613	0.902069	3.37415	3.40367	7.71613	7.56807	6.25605	6.32727	0.0958862
76.68	0.335205	0.561768	0.45575	0.84613	0.902069	3.38275	3.40724	7.72394	7.57634	6.26287	6.33899	0.0958862
76.78	0.330505	0.561768	0.460449	0.853943	0.902069	3.37573	3.41081	7.72864	7.5846	6.2697	6.3468	0.0888672
76.88	0.337524	0.56958	0.45575	0.849243	0.902069	3.38586	3.41438	7.74347	7.59286	6.27652	6.3468	0.0841675
76.98	0.334412	0.562561	0.458862	0.84613	0.902069	3.39056	3.41795	7.75128	7.60112	6.28334	6.35852	0.0958862
77.08	0.339111	0.557861	0.460449	0.85083	0.902069	3.39526	3.42152	7.75598	7.60938	6.29016	6.35931	0.0958862
77.18	0.337524	0.553162	0.45575	0.84613	0.902069	3.39056	3.42509	7.75909	7.61764	6.29698	6.36633	0.0958862
77.28	0.334412	0.561768	0.462769	0.841431	0.902069	3.39056	3.42866	7.77081	7.6259	6.3038	6.38116	0.0958862
77.38	0.34613	0.554749	0.467468	0.850037	0.902069	3.39838	3.43223	7.79034	7.63416	6.31062	6.39758	0.0958862
77.48	0.339111	0.557861	0.452637	0.843018	0.902069	3.40308	3.43579	7.78564	7.64241	6.31744	6.4093	0.103699
77.58	0.334412	0.550049	0.45575	0.838318	0.902069	3.40619	3.43936	7.79425	7.65067	6.32425	6.4101	0.103699
77.68	0.342224	0.557861	0.45105	0.838318	0.902069	3.40619	3.44293	7.80206	7.65893	6.33107	6.41711	0.0966797
77.78	0.342224	0.557861	0.440918	0.831299	0.902069	3.41791	3.4465	7.80676	7.66718	6.33788	6.42023	0.09198
77.88	0.342224	0.56488	0.447937	0.834412	0.902069	3.41791	3.45007	7.80988	7.67544	6.3447	6.41711	0.09198
77.98	0.342224	0.550049	0.447937	0.834412	0.902069	3.41791	3.45363	7.82159	7.68369	6.35151	6.42883	0.09198
78.08	0.342224	0.554749	0.443237	0.829712	0.902069	3.42963	3.4572	7.82861	7.69194	6.35833	6.43665	0.103699
78.18	0.342224	0.550049	0.447937	0.826599	0.902069	3.43744	3.46077	7.83331	7.7002	6.36514	6.44836	0.098999
78.28	0.342224	0.550049	0.452637	0.826599	0.902069	3.43274	3.46433	7.85284	7.70845	6.37195	6.4679	0.0958862
78.38	0.342224	0.550842	0.447937	0.826599	0.902069	3.44135	3.4679	7.86456	7.7167	6.37876	6.4726	0.0958862
78.48	0.337524	0.557861	0.44873	0.831299	0.902069	3.44135	3.47146	7.86536	7.72495	6.38557	6.48743	0.0958862
78.58	0.34613	0.553162	0.45575	0.826599	0.90207	3.44916	3.47503	7.87238	7.7332	6.39238	6.49524	0.0958862
78.68	0.34613	0.550049	0.45105	0.826599	0.90207	3.46088	3.47859	7.88721	7.74145	6.39919	6.49054	0.0966797
78.78	0.353943	0.561768	0.44873	0.829712	0.90207	3.46869	3.48216	7.89581	7.7497	6.406	6.49915	0.09198
78.88	0.346924	0.554749	0.439331	0.826599	0.90207	3.46869	3.48572	7.89661	7.75794	6.4128	6.50696	0.103699
78.98	0.342224	0.550049	0.447937	0.826599	0.90207	3.47339	3.48929	7.90363	7.76619	6.41961	6.51868	0.098999
79.08	0.342224	0.550049	0.440918	0.826599	0.90207	3.46869	3.49285	7.91144	7.77444	6.42641	6.5304	0.0958862
79.18	0.342224	0.553162	0.436218	0.831299	0.90207	3.46869	3.49641	7.92316	7.78268	6.43322	6.53821	0.0958862
79.28	0.353943	0.550049	0.443237	0.826599	0.90207	3.47571	3.49998	7.93799	7.79093	6.44002	6.53119	0.0958862
79.38	0.349243	0.550049	0.447937	0.826599	0.90207	3.48041	3.50354	7.93567	7.79917	6.44682	6.53821	0.0958862
79.48	0.34613	0.54303	0.440918	0.826599	0.90207	3.48041	3.5071	7.94269	7.80741	6.45363	6.54602	0.0958862
79.58	0.34613	0.53833	0.447937	0.834412	0.90207	3.48511	3.51067	7.96222	7.81566	6.46043	6.55774	0.0888672
79.68	0.353943	0.53833	0.447937	0.829712	0.90207	3.48352	3.51423	7.96692	7.8239	6.46723	6.56555	0.0958862
79.78	0.365662	0.53833	0.45105	0.826599	0.90207	3.49213	3.51779	7.97003	7.83214	6.47403	6.57257	0.0841675
79.88	0.365662	0.53363	0.447937	0.838318	0.90207	3.49994	3.52135	7.97705	7.84038	6.48083	6.58197	0.0958862
79.98	0.365662	0.530518	0.440918	0.831299	0.90207	3.49994	3.52491	7.99347	7.84862	6.48763	6.5921	0.0841675
80.08	0.358643	0.535217	0.436218	0.838318	0.90207	3.49292	3.52847	8.00598	7.85686	6.49442	6.58899	0.0911865
80.18	0.365662	0.530518	0.440918	0.831299	0.90207	3.49994	3.53203	8.013	7.8651	6.50122	6.60541	0.0880737
80.28	0.373474	0.53833	0.436218	0.834412	0.90207	3.50775	3.53559	8.01611	7.87333	6.50802	6.61163	0.0880737
80.38	0.373474	0.53833	0.439331	0.829712	0.90207	3.51947	3.53915	8.02472	7.88157	6.51481	6.61322	0.0880737
80.48	0.373474	0.53363	0.436218	0.826599	0.90207	3.52728	3.54271	8.03253	7.88981	6.52161	6.60852	0.0958862
80.58	0.373474	0.523499	0.447937	0.838318	0.90207	3.5343	3.54627	8.03723	7.89804	6.5284	6.61633	0.0888672
80.68	0.378174	0.530518	0.447937	0.839111	0.90207	3.53119	3.54983	8.05206	7.90628	6.53519	6.62805	0.0841675
80.78	0.381287	0.530518	0.44873	0.834412	0.90207	3.53589	3.55339	8.06378	7.91451	6.54199	6.63586	0.0841675
80.88	0.376587	0.530518	0.45105	0.834412	0.90207	3.539	3.55695	8.06689	7.92274	6.54878	6.64758	0.0841675
80.98	0.373474	0.530518	0.447937	0.829712	0.90207	3.539	3.5605	8.06848	7.93098	6.55557	6.6554	0.0841675
81.08	0.385193	0.523499	0.447937	0.826599	0.90207	3.55072	3.56406	8.07159	7.93921	6.56236	6.66241	0.0841675
81.18	0.385193	0.518799	0.459656	0.826599	0.90207	3.55072	3.56762	8.08331	7.94744	6.56915	6.67102	0.0794678
81.28	0.385193	0.514099	0.460449	0.826599	0.90207	3.55383	3.57118	8.09814	7.95567	6.57593	6.67883	0.076355
81.38	0.378174	0.518799	0.45575	0.826599	0.90207	3.55072	3.57473	8.10284	7.9639	6.58272	6.67883	0.076355
81.48	0.373474	0.518799	0.462769	0.826599	0.90207	3.55072	3.57829	8.10754	7.97213	6.58951	6.69836	0.076355
81.58	0.373474	0.530518	0.460449	0.831299	0.90207	3.56244	3.58185	8.12238	7.98036	6.5963	6.69836	0.076355
81.68	0.373474	0.523499	0.467468	0.826599	0.90207	3.57025	3.5854	8.12708	7.98859	6.60308	6.71008	0.076355
81.78	0.381287	0.518799	0.467468	0.826599	0.90207	3.57025	3.58896	8.12549	7.99681	6.60986	6.71088	0.076355
81.88	0.381287	0.521912	0.467468	0.829712	0.90207	3.58197	3.59251	8.14191	8.00504	6.61665	6.7179	0.0693359
81.98	0.373474	0.518799	0.460449	0.826599	0.90207	3.58197	3.59607	8.14661	8.01327	6.62343	6.7226	0.0646362
82.08	0.376587	0.518799	0.45575	0.81958	0.90207	3.58978	3.59962	8.16144	8.02149	6.63021	6.72571	0.0646362
82.18	0.373474	0.51178	0.458862	0.81488	0.90207	3.59448	3.60318	8.17627	8.02972	6.63699	6.73743	0.0646362
82.28	0.385193	0.518799	0.467468	0.81488	0.90207	3.58978	3.60673	8.17786	8.03794	6.64378	6.75226	0.0693359
82.38	0.378174	0.518799	0.460449	0.826599	0.90207	3.6015	3.61028	8.17316	8.04616	6.65055	6.76868	0.0646362
82.48	0.373474	0.518799	0.470581	0.826599	0.90207	3.60931	3.61384	8.19269	8.05438	6.65733	6.77649	0.0599365
82.58	0.373474	0.518799	0.467468	0.826599	0.90207	3.60229	3.61739	8.18799	8.0626	6.66411	6.78821	0.0646362
82.68	0.373474	0.518799	0.472168	0.821899	0.90207	3.5976	3.62094	8.18567	8.07083	6.67089	6.78821	0.0646362
82.78	0.376587	0.518799	0.475281	0.818787	0.90207	3.5976	3.6245	8.20441	8.07904	6.67767	6.79602	0.0646362
82.88	0.358643	0.518799	0.4823	0.826599	0.90207	3.61243	3.62805	8.21222	8.08726	6.68444	6.80774	0.0646362
82.98	0.361755	0.514099	0.479187	0.826599	0.90207	3.60931	3.6316	8.21692	8.09548	6.69122	6.81946	0.0576172
83.08	0.368774	0.503967	0.47998	0.826599	0.90207	3.62103	3.63515	8.21533	8.1037	6.69799	6.81946	0.0482178
83.18	0.366455	0.499268	0.487	0.838318	0.90207	3.61401	3.6387	8.22394	8.11192	6.70477	6.81946	0.0568237
83.28	0.361755	0.499268	0.487	0.838318	0.90207	3.61713	3.64225	8.24347	8.12013	6.71154	6.82727	0.0568237
83.38	0.361755	0.510986	0.4823	0.838318	0.90207	3.63586	3.6458	8.25128	8.12835	6.71831	6.83899	0.0568237
83.48	0.373474	0.510986	0.472168	0.831299	0.90207	3.64056	3.64935	8.263	8.13657	6.72508	6.83978	0.0498047
83.58	0.373474	0.503967	0.468262	0.826599	0.90207	3.64526	3.6529	8.27472	8.14478	6.73185	6.8421	0.045105
83.68	0.368774	0.499268	0.463562	0.838318	0.90207	3.64056	3.65645	8.27551	8.15299	6.73862	6.8468	0.045105
83.78	0.358643	0.499268	0.470581	0.838318	0.90207	3.64838	3.66	8.28253	8.16121	6.74539	6.8515	0.045105
83.88	0.365662	0.50238	0.467468	0.831299	0.90207	3.64838	3.66355	8.29034	8.16942	6.75216	6.86163	0.0529175
83.98	0.365662	0.499268	0.479187	0.834412	0.90207	3.64838	3.6671	8.30206	8.17763	6.75893	6.87805	0.0529175
84.08	0.365662	0.499268	0.472168	0.841431	0.90207	3.64838	3.67065	8.30518	8.18584	6.76569	6.87805	0.0482178
84.18	0.353943	0.510986	0.475281	0.839111	0.90207	3.64368	3.6742	8.31378	8.19405	6.77246	6.89758	0.045105
84.28	0.353943	0.510986	0.4823	0.841431	0.90207	3.65228	3.67775	8.3255	8.20226	6.77923	6.9093	0.045105
84.38	0.353943	0.510986	0.479187	0.838318	0.90207	3.6601	3.68129	8.33331	8.21047	6.78599	6.9101	0.0568237
84.48	0.353943	0.510986	0.47998	0.838318	0.90207	3.6601	3.68484	8.33801	8.21868	6.79275	6.91711	0.0568237
84.58	0.365662	0.510986	0.475281	0.838318	0.90207	3.6601	3.68839	8.34113	8.22688	6.79952	6.92493	0.0568237
84.68	0.365662	0.510986	0.487	0.838318	0.90207	3.67181	3.69194	8.35284	8.23509	6.80628	6.92493	0.0498047
84.78	0.346924	0.510986	0.490112	0.838318	0.90207	3.66479	3.69548	8.36066	8.2433	6.81304	6.93665	0.045105
84.88	0.342224	0.510986	0.491699	0.838318	0.90207	3.66791	3.69903	8.36768	8.2515	6.8198	6.94446	0.045105
84.98	0.353943	0.510986	0.487	0.838318	0.90207	3.67963	3.70257	8.37238	8.25971	6.82656	6.95148	0.045105
85.08	0.353943	0.510986	0.494812	0.84613	0.90207	3.68744	3.70612	8.38409	8.26791	6.83332	6.96008	0.0529175
85.18	0.353943	0.510986	0.483093	0.84613	0.90207	3.69916	3.70966	8.39581	8.27611	6.84008	6.9679	0.0529175
85.28	0.353943	0.510986	0.487	0.839111	0.90207	3.69916	3.71321	8.39661	8.28432	6.84683	6.98431	0.0646362
85.38	0.353943	0.510986	0.47998	0.84613	0.90207	3.71088	3.71675	8.40363	8.29252	6.85359	6.99524	0.0646362
85.48	0.349243	0.510986	0.487	0.829712	0.90207	3.71088	3.7203	8.41144	8.30072	6.86035	7.00696	0.0646362
85.58	0.34613	0.518799	0.490112	0.831299	0.90207	3.71399	3.72384	8.42316	8.30892	6.8671	7.01477	0.0646362
85.68	0.34613	0.518799	0.47998	0.841431	0.90207	3.71088	3.72739	8.43097	8.31712	6.87386	7.02179	0.0646362
85.78	0.353943	0.518799	0.475281	0.838318	0.90207	3.71558	3.73093	8.44269	8.32532	6.88061	7.01868	0.0646362
85.88	0.34613	0.518799	0.470581	0.838318	0.90207	3.71399	3.73447	8.4505	8.33352	6.88736	7.02649	0.0576172
85.98	0.353943	0.530518	0.467468	0.838318	0.90207	3.72729	3.73802	8.45752	8.34171	6.89412	7.03821	0.0529175
86.08	0.34613	0.530518	0.467468	0.838318	0.90207	3.73041	3.74156	8.46613	8.34991	6.90087	7.03821	0.0529175
86.18	0.34613	0.530518	0.472168	0.838318	0.90207	3.73041	3.7451	8.47394	8.35811	6.90762	7.04993	0.0529175
86.28	0.327393	0.530518	0.462769	0.838318	0.90207	3.73041	3.74864	8.47394	8.3663	6.91437	7.04993	0.0529175
86.38	0.334412	0.530518	0.460449	0.838318	0.90207	3.73352	3.75218	8.48566	8.3745	6.92112	7.05774	0.0599365
86.48	0.322693	0.530518	0.467468	0.838318	0.90207	3.73041	3.75573	8.49347	8.38269	6.92786	7.06946	0.045105
86.58	0.322693	0.530518	0.467468	0.84613	0.90207	3.74213	3.75927	8.50519	8.39088	6.93461	7.07727	0.045105
86.68	0.322693	0.530518	0.460449	0.839111	0.90207	3.74994	3.76281	8.513	8.39908	6.94136	7.08899	0.045105
86.78	0.322693	0.530518	0.458862	0.834412	0.90207	3.76166	3.76635	8.5177	8.40727	6.94811	7.09369	0.0568237
86.88	0.322693	0.530518	0.45575	0.834412	0.90207	3.76166	3.76989	8.53253	8.41546	6.95485	7.11163	0.0568237
86.98	0.322693	0.530518	0.460449	0.84613	0.90207	3.76166	3.77343	8.54425	8.42365	6.96159	7.10852	0.0568237
87.08	0.322693	0.53833	0.439331	0.84613	0.90207	3.76947	3.77697	8.55206	8.43184	6.96834	7.11322	0.0646362
87.18	0.322693	0.53833	0.447937	0.841431	0.90207	3.78119	3.78051	8.56378	8.44003	6.97508	7.12415	0.0646362
87.28	0.322693	0.54303	0.447937	0.84613	0.90207	3.78119	3.78404	8.56458	8.44822	6.98182	7.13116	0.0646362
87.38	0.322693	0.545349	0.447937	0.84613	0.90207	3.77417	3.78758	8.57941	8.45641	6.98856	7.13977	0.0576172
87.48	0.334412	0.54303	0.440918	0.839111	0.90207	3.78119	3.79112	8.59113	8.46459	6.99531	7.14758	0.0529175
87.58	0.329712	0.53833	0.447937	0.84613	0.90207	3.79602	3.79466	8.60284	8.47278	7.00205	7.14758	0.0646362
87.68	0.326599	0.53833	0.443237	0.84613	0.90207	3.7937	3.7982	8.61066	8.48096	7.00878	7.1593	0.0646362
87.78	0.326599	0.53833	0.433105	0.84613	0.90207	3.80072	3.80173	8.62238	8.48915	7.01552	7.16711	0.0646362
87.88	0.326599	0.545349	0.428406	0.857849	0.90207	3.80072	3.80527	8.63019	8.49733	7.02226	7.17883	0.0646362
87.98	0.31958	0.550049	0.428406	0.857849	0.90207	3.80774	3.80881	8.64191	8.50552	7.029	7.17883	0.0646362
88.08	0.321899	0.54303	0.436218	0.857849	0.90207	3.81244	3.81234	8.64972	8.5137	7.03573	7.19836	0.0724487
88.18	0.307861	0.53833	0.431519	0.853149	0.90207	3.82025	3.81588	8.66144	8.52188	7.04247	7.19135	0.0724487
88.28	0.31488	0.53833	0.428406	0.857849	0.90207	3.81323	3.81942	8.66925	8.53006	7.0492	7.20618	0.067749
88.38	0.303162	0.53833	0.421387	0.857849	0.90207	3.80853	3.82295	8.68097	8.53824	7.05594	7.2179	0.0646362
88.48	0.303162	0.53363	0.421387	0.857849	0.90207	3.82025	3.82649	8.69269	8.54642	7.06267	7.23743	0.0646362
88.58	0.321899	0.530518	0.416687	0.85083	0.90207	3.82806	3.83002	8.6958	8.5546	7.0694	7.23273	0.0646362
88.68	0.326599	0.530518	0.4245	0.84613	0.90207	3.83508	3.83356	8.71222	8.56278	7.07613	7.23743	0.076355
88.78	0.31958	0.530518	0.4198	0.857849	0.90207	3.8515	3.83709	8.72394	8.57096	7.08286	7.25385	0.076355
88.88	0.303162	0.530518	0.428406	0.857849	0.90207	3.8562	3.84063	8.72394	8.57914	7.08959	7.26477	0.076355
88.98	0.310181	0.530518	0.421387	0.857849	0.90207	3.8515	3.84416	8.74347	8.58731	7.09632	7.26007	0.076355
89.08	0.31958	0.530518	0.416687	0.85083	0.90207	3.8515	3.84769	8.74817	8.59549	7.10305	7.25696	0.0841675
89.18	0.310181	0.530518	0.4245	0.84613	0.90207	3.85931	3.85123	8.75128	8.60366	7.10978	7.26166	0.0841675
89.28	0.307861	0.530518	0.4198	0.853943	0.90207	3.86633	3.85476	8.7583	8.61184	7.11651	7.2757	0.0841675
89.38	0.310181	0.530518	0.428406	0.853943	0.90207	3.88275	3.85829	8.763	8.62001	7.12323	7.28119	0.0771484
89.48	0.307861	0.542236	0.421387	0.849243	0.90207	3.88275	3.86182	8.77472	8.62819	7.12996	7.27649	0.0724487
89.58	0.303162	0.542236	0.4245	0.84613	0.90207	3.89056	3.86536	8.77551	8.63636	7.13668	7.28821	0.0724487
89.68	0.310181	0.542236	0.4245	0.84613	0.90207	3.89056	3.86889	8.78253	8.64453	7.1434	7.29602	0.0841675
89.78	0.31488	0.542236	0.4198	0.857849	0.90207	3.89056	3.87242	8.79034	8.6527	7.15013	7.30774	0.0841675
89.88	0.31958	0.535217	0.409668	0.857849	0.90207	3.89056	3.87595	8.79736	8.66087	7.15685	7.30304	0.0841675
89.98	0.321899	0.530518	0.416687	0.85083	0.90207	3.90228	3.87948	8.81378	8.66904	7.16357	7.30774	0.0841675
90.08	0.31958	0.53833	0.416687	0.841431	0.90207	3.90228	3.88301	8.81378	8.67721	7.17029	7.30774	0.0958862
90.18	0.31488	0.53833	0.411987	0.838318	0.90207	3.90228	3.88654	8.83331	8.68538	7.17701	7.32416	0.0911865
90.28	0.31488	0.530518	0.413574	0.84613	0.90207	3.90308	3.89007	8.84503	8.69354	7.18373	7.32727	0.0880737
90.38	0.322693	0.530518	0.416687	0.84613	0.90207	3.9054	3.8936	8.83801	8.70171	7.19045	7.33508	0.0810547
90.48	0.322693	0.525818	0.416687	0.839111	0.90207	3.91479	3.89713	8.85284	8.70988	7.19717	7.3421	0.076355
90.58	0.31488	0.522705	0.409668	0.834412	0.90207	3.91711	3.90066	8.86066	8.71804	7.20388	7.35071	0.076355
90.68	0.31488	0.522705	0.416687	0.834412	0.90207	3.92963	3.90419	8.87238	8.72621	7.2106	7.36322	0.076355
90.78	0.31488	0.522705	0.411987	0.84613	0.90207	3.92963	3.90771	8.89191	8.73437	7.21732	7.37805	0.0794678
90.88	0.322693	0.523499	0.416687	0.841431	0.90207	3.94135	3.91124	8.90363	8.74253	7.22403	7.38586	0.076355
90.98	0.31488	0.518799	0.428406	0.831299	0.90207	3.92963	3.91477	8.91144	8.7507	7.23074	7.39758	0.076355
91.08	0.31488	0.518799	0.421387	0.826599	0.90207	3.94135	3.9183	8.92316	8.75886	7.23746	7.39288	0.0693359
91.18	0.317993	0.518799	0.416687	0.826599	0.90207	3.94135	3.92182	8.92627	8.76702	7.24417	7.39758	0.0646362
91.28	0.31958	0.518799	0.431519	0.838318	0.90207	3.94135	3.92535	8.94659	8.77518	7.25088	7.4093	0.0646362
91.38	0.322693	0.518799	0.428406	0.838318	0.90207	3.94604	3.92888	8.95441	8.78334	7.25759	7.42102	0.0576172
91.48	0.317993	0.514099	0.429199	0.839111	0.90207	3.96088	3.9324	8.95441	8.7915	7.2643	7.42102	0.0599365
91.58	0.307861	0.510986	0.4245	0.834412	0.90207	3.96088	3.93593	8.97394	8.79966	7.27101	7.42883	0.0646362
91.68	0.303162	0.510986	0.4245	0.829712	0.90207	3.96869	3.93946	8.96692	8.80781	7.27772	7.42181	0.0646362
91.78	0.303162	0.510986	0.431519	0.826599	0.90207	3.96869	3.94298	8.98877	8.81597	7.28443	7.43665	0.0646362
91.88	0.303162	0.510986	0.428406	0.826599	0.90207	3.96869	3.94651	8.98645	8.82413	7.29113	7.43665	0.0576172
91.98	0.303162	0.503174	0.433105	0.838318	0.90207	3.98041	3.95003	8.99347	8.83228	7.29784	7.44836	0.0646362
92.08	0.295349	0.496155	0.428406	0.84613	0.90207	3.97571	3.95356	9.00128	8.84044	7.30455	7.45618	0.0646362
92.18	0.303162	0.499268	0.421387	0.839111	0.90207	3.9726	3.95708	9.013	8.84859	7.31125	7.4679	0.0646362
92.28	0.303162	0.499268	0.4245	0.834412	0.90207	3.9726	3.9606	9.02472	8.85674	7.31795	7.47571	0.0599365
92.38	0.303162	0.499268	0.4198	0.841431	0.90207	3.97339	3.96413	9.02551	8.8649	7.32466	7.47571	0.0568237
92.48	0.31488	0.499268	0.416687	0.838318	0.90207	3.98743	3.96765	9.03253	8.87305	7.33136	7.48273	0.0646362
92.58	0.31488	0.499268	0.436218	0.84613	0.90207	3.98511	3.97117	9.04034	8.8812	7.33806	7.4726	0.0646362
92.68	0.310181	0.499268	0.436218	0.85083	0.90207	3.99524	3.9747	9.04736	8.88935	7.34476	7.47961	0.0646362
92.78	0.295349	0.492249	0.429199	0.84613	0.90207	3.99994	3.97822	9.06378	8.8975	7.35146	7.48041	0.076355
92.88	0.295349	0.487549	0.436218	0.84613	0.90207	4.00464	3.98174	9.06378	8.90565	7.35816	7.48743	0.0693359
92.98	0.300049	0.487549	0.439331	0.849243	0.90207	3.99994	3.98526	9.08331	8.9138	7.36486	7.49524	0.0646362
93.08	0.303162	0.482849	0.429199	0.838318	0.90207	3.99994	3.98878	9.08801	8.92195	7.37156	7.49524	0.0599365
93.18	0.303162	0.471924	0.4245	0.831299	0.90207	4.00775	3.9923	9.09113	8.93009	7.37825	7.50226	0.0568237
93.28	0.303162	0.479736	0.431519	0.834412	0.90207	4.01947	3.99582	9.10284	8.93824	7.38495	7.50696	0.0646362
93.38	0.303162	0.479736	0.428406	0.834412	0.90207	4.02649	3.99935	9.12238	8.94639	7.39165	7.50696	0.0576172
93.48	0.303162	0.479736	0.440125	0.841431	0.90207	4.02417	4.00287	9.13019	8.95453	7.39834	7.51868	0.0529175
93.58	0.303162	0.479736	0.433105	0.838318	0.90207	4.01947	4.00639	9.14191	8.96268	7.40504	7.52649	0.045105
93.68	0.321899	0.479736	0.436218	0.838318	0.90207	4.03119	4.0099	9.15674	8.97082	7.41173	7.53821	0.0404053
93.78	0.31488	0.479736	0.431519	0.831299	0.90207	4.03119	4.01342	9.16534	8.97896	7.41842	7.54993	0.045105
93.88	0.326599	0.479736	0.440125	0.838318	0.90207	4.03119	4.01694	9.16614	8.9871	7.42511	7.55774	0.045105
93.98	0.31488	0.479736	0.447937	0.838318	0.90207	4.039	4.02046	9.17316	8.99525	7.4318	7.56946	0.0380859
94.08	0.326599	0.472717	0.440918	0.831299	0.90207	4.039	4.02398	9.18097	9.00339	7.43849	7.57727	0.045105
94.18	0.326599	0.468018	0.454956	0.834412	0.90207	4.04602	4.0275	9.19269	9.01153	7.44518	7.57727	0.045105
94.28	0.326599	0.479736	0.452637	0.829712	0.90207	4.04761	4.03102	9.21222	9.01967	7.45187	7.57727	0.0263672
94.38	0.326599	0.479736	0.45575	0.826599	0.90207	4.05853	4.03453	9.21924	9.02781	7.45856	7.58899	0.0333862
94.48	0.326599	0.475037	0.44873	0.826599	0.90207	4.05853	4.03805	9.23566	9.03594	7.46525	7.5968	0.0333862
94.58	0.326599	0.471924	0.45105	0.81958	0.90207	4.05853	4.04157	9.24347	9.04408	7.47193	7.60852	0.0286865
94.68	0.326599	0.479736	0.452637	0.81488	0.90207	4.07025	4.04508	9.24817	9.05222	7.47862	7.60852	0.0255737
94.78	0.326599	0.479736	0.45105	0.821899	0.90207	4.07025	4.0486	9.25128	9.06035	7.4853	7.62805	0.0255737
94.88	0.31488	0.479736	0.45575	0.818787	0.90207	4.07806	4.05212	9.263	9.06849	7.49199	7.63977	0.0255737
94.98	0.31488	0.479736	0.44873	0.818787	0.90207	4.07806	4.05563	9.28253	9.07662	7.49867	7.63977	0.0255737
95.08	0.307861	0.472717	0.45575	0.81958	0.90207	4.08978	4.05915	9.29425	9.08476	7.50535	7.64758	0.0185547
95.18	0.303162	0.468018	0.45575	0.81488	0.90207	4.08978	4.06266	9.29504	9.09289	7.51204	7.64758	0.013855
95.28	0.303162	0.463318	0.467468	0.821899	0.90207	4.1015	4.06618	9.30988	9.10102	7.51872	7.6593	0.00915527
95.38	0.31488	0.460205	0.462769	0.818787	0.90207	4.10931	4.06969	9.30988	9.10915	7.5254	7.66711	0.00604248
95.48	0.31488	0.460205	0.467468	0.818787	0.90207	4.10461	4.07321	9.32941	9.11729	7.53208	7.67883	0.00604248
95.58	0.31488	0.471924	0.467468	0.811768	0.90207	4.11322	4.07672	9.34113	9.12542	7.53876	7.67883	0.00604248
95.68	0.310181	0.471924	0.472168	0.81488	0.90207	4.11322	4.08023	9.35596	9.13355	7.54543	7.67963	-0.000976563
95.78	0.307068	0.471924	0.475281	0.81488	0.90207	4.12103	4.08375	9.36456	9.14167	7.55211	7.68665	-0.00567627
95.88	0.307068	0.464905	0.475281	0.81488	0.90207	4.12103	4.08726	9.37238	9.1498	7.55879	7.69836	-0.00567627
95.98	0.295349	0.460205	0.470581	0.81488	0.90207	4.12573	4.09077	9.38409	9.15793	7.56546	7.70618	-0.00567627
96.08	0.28833	0.468018	0.472168	0.810181	0.90207	4.12103	4.09428	9.39191	9.16606	7.57214	7.70148	-0.010376
96.18	0.28363	0.468018	0.467468	0.800049	0.90207	4.12103	4.0978	9.41144	9.17418	7.57881	7.71008	-0.00177002
96.28	0.295349	0.468018	0.467468	0.807068	0.90207	4.12885	4.10131	9.41614	9.18231	7.58549	7.71008	-0.00177002
96.38	0.28363	0.479736	0.475281	0.807068	0.90207	4.14056	4.10482	9.42316	9.19043	7.59216	7.7179	-0.00177002
96.48	0.28363	0.475037	0.470581	0.807068	0.90207	4.13354	4.10833	9.43097	9.19856	7.59883	7.72961	-0.000976563
96.58	0.276611	0.471924	0.479187	0.807861	0.90207	4.12885	4.11184	9.4505	9.20668	7.6055	7.73743	-0.00567627
96.68	0.28363	0.471924	0.472168	0.803162	0.90207	4.12885	4.11535	9.45752	9.21481	7.61217	7.74915	-0.00567627
96.78	0.28363	0.464905	0.460449	0.798462	0.90207	4.12885	4.11886	9.47394	9.22293	7.61884	7.74915	-0.00567627
96.88	0.278931	0.467224	0.463562	0.807068	0.90207	4.13666	4.12237	9.48175	9.23105	7.62551	7.75696	-0.00567627
96.98	0.264099	0.471924	0.458862	0.807068	0.90207	4.14838	4.12588	9.50519	9.23917	7.63218	7.76868	-0.00567627
97.08	0.264099	0.472717	0.467468	0.807068	0.90207	4.14838	4.12939	9.50598	9.24729	7.63885	7.76868	-0.00567627
97.18	0.275818	0.468018	0.467468	0.807068	0.90207	4.1554	4.1329	9.50128	9.25541	7.64551	7.78821	-0.0126953
97.28	0.275818	0.472717	0.472168	0.807068	0.90207	4.15228	4.13641	9.52081	9.26353	7.65218	7.79291	-0.017395
97.38	0.264099	0.468018	0.467468	0.811768	0.90207	4.14526	4.13992	9.53253	9.27164	7.65884	7.79602	-0.010376
97.48	0.268799	0.463318	0.470581	0.802368	0.90207	4.1554	4.14343	9.53564	9.27976	7.66551	7.80774	-0.00567627
97.58	0.267212	0.460205	0.467468	0.807068	0.90207	4.15308	4.14693	9.54425	9.28788	7.67217	7.81555	-0.0126953
97.68	0.275818	0.471924	0.479187	0.800049	0.90207	4.1601	4.15044	9.54895	9.29599	7.67884	7.81555	-0.00567627
97.78	0.275818	0.471924	0.47998	0.795349	0.90207	4.16791	4.15395	9.55206	9.30411	7.6855	7.82727	-0.0220947
97.88	0.275818	0.479736	0.475281	0.795349	0.90207	4.16321	4.15746	9.56378	9.31222	7.69216	7.8468	-0.00878906
97.98	0.275818	0.472717	0.470581	0.790649	0.90207	4.1601	4.16096	9.56689	9.32034	7.69882	7.8468	-0.010376
98.08	0.28363	0.468018	0.472168	0.787537	0.90207	4.17181	4.16447	9.5755	9.32845	7.70548	7.8468	-0.0134888
98.18	0.28363	0.475037	0.467468	0.780518	0.90207	4.17181	4.16797	9.57629	9.33656	7.71214	7.86633	-0.0134888
98.28	0.28363	0.471924	0.475281	0.775818	0.90207	4.17181	4.17148	9.58331	9.34467	7.7188	7.87335	-0.0134888
98.38	0.295349	0.471924	0.468262	0.775818	0.90207	4.17963	4.17499	9.60284	9.35279	7.72545	7.88977	-0.0205078
98.48	0.28363	0.471924	0.463562	0.775818	0.90207	4.19135	4.17849	9.61456	9.3609	7.73211	7.89758	-0.017395
98.58	0.28363	0.471924	0.470581	0.787537	0.90207	4.19135	4.182	9.62708	9.369	7.73877	7.89056	-0.017395
98.68	0.276611	0.464905	0.467468	0.795349	0.90207	4.19916	4.1855	9.63019	9.37711	7.74542	7.89758	-0.0252075
98.78	0.267212	0.475037	0.472168	0.78833	0.90207	4.19916	4.18901	9.64191	9.38522	7.75208	7.91711	-0.0252075
98.88	0.275818	0.479736	0.467468	0.78363	0.90207	4.21088	4.19251	9.63721	9.39333	7.75873	7.91711	-0.0252075
98.98	0.264099	0.472717	0.462769	0.778931	0.90207	4.2226	4.19601	9.65363	9.40144	7.76538	7.93665	-0.0252075
99.08	0.256287	0.468018	0.459656	0.787537	0.90207	4.2226	4.19952	9.66144	9.40954	7.77204	7.94836	-0.0252075
99.18	0.249268	0.468018	0.460449	0.787537	0.90207	4.22339	4.20302	9.67316	9.41765	7.77869	7.9632	-0.0252075
99.28	0.25238	0.463318	0.45575	0.795349	0.90207	4.21869	4.20652	9.67786	9.42575	7.78534	7.9679	-0.017395
99.38	0.25238	0.471924	0.45575	0.78833	0.90207	4.23041	4.21002	9.67627	9.43386	7.79199	7.97961	-0.017395
99.48	0.25238	0.471924	0.45105	0.78363	0.90207	4.23822	4.21353	9.68488	9.44196	7.79864	7.9726	-0.0220947
99.58	0.25708	0.464905	0.440918	0.795349	0.90207	4.23822	4.21703	9.69269	9.45006	7.80529	7.98743	-0.0252075
99.68	0.255493	0.460205	0.447937	0.790649	0.90207	4.24994	4.22053	9.70441	9.45816	7.81193	7.98743	-0.0134888
99.78	0.245361	0.460205	0.443237	0.799255	0.90207	4.25775	4.22403	9.72394	9.46627	7.81858	8.00696	-0.0134888
99.88	0.240662	0.460205	0.440125	0.799255	0.90207	4.25775	4.22753	9.72864	9.47437	7.82523	8.01868	-0.0134888
99.98	0.25238	0.460205	0.433105	0.792236	0.90207	4.26947	4.23103	9.73175	9.48247	7.83187	8.02649	-0.0134888
100.08	0.247681	0.460205	0.436218	0.795349	0.90207	4.26947	4.23453	9.73877	9.49056	7.83852	8.03821	-0.0252075
100.18	0.244568	0.468018	0.429199	0.802368	0.90207	4.27649	4.23803	9.74347	9.49866	7.84516	8.04132	-0.0134888
100.28	0.237549	0.468018	0.431519	0.799255	0.90207	4.28119	4.24153	9.74817	9.50676	7.8518	8.04993	-0.0322266
100.38	0.244568	0.468018	0.428406	0.800049	0.90207	4.28119	4.24503	9.75128	9.51486	7.85845	8.05774	-0.0252075
100.48	0.244568	0.460999	0.428406	0.795349	0.90207	4.28119	4.24853	9.77081	9.52296	7.86509	8.05072	-0.0252075
100.58	0.244568	0.456299	0.429199	0.795349	0.90207	4.29291	4.25203	9.78253	9.53105	7.87173	8.04602	-0.0252075
100.68	0.244568	0.463318	0.4198	0.802368	0.90207	4.2937	4.25553	9.78253	9.53915	7.87837	8.06476	-0.0252075
100.78	0.244568	0.460205	0.428406	0.799255	0.90207	4.289	4.25903	9.79736	9.54724	7.88501	8.07416	-0.0252075
100.88	0.244568	0.460205	0.409668	0.792236	0.90207	4.289	4.26253	9.79895	9.55533	7.89165	8.07727	-0.0252075
100.98	0.232849	0.468018	0.416687	0.795349	0.90207	4.289	4.26602	9.80206	9.56343	7.89828	8.0968	-0.0299072
101.08	0.251587	0.460999	0.416687	0.795349	0.90207	4.2937	4.26952	9.81378	9.57152	7.90492	8.10852	-0.03302
101.18	0.249268	0.456299	0.416687	0.795349	0.90207	4.289	4.27302	9.82159	9.57961	7.91156	8.11633	-0.03302
101.28	0.244568	0.456299	0.416687	0.78833	0.90207	4.289	4.27651	9.82629	9.5877	7.91819	8.12805	-0.03302
101.38	0.25238	0.468018	0.416687	0.795349	0.90207	4.29211	4.28001	9.82941	9.59579	7.92483	8.12805	-0.03302
101.48	0.25238	0.468018	0.411987	0.795349	0.90207	4.30072	4.28351	9.84113	9.60388	7.93146	8.12885	-0.03302
101.58	0.25238	0.463318	0.408875	0.790649	0.90207	4.30072	4.287	9.84814	9.61197	7.9381	8.13586	-0.03302
101.68	0.25238	0.460205	0.409668	0.795349	0.90207	4.30853	4.2905	9.86456	9.62006	7.94473	8.14758	-0.03302
101.78	0.25238	0.460205	0.404968	0.807068	0.90207	4.32025	4.29399	9.86536	9.62814	7.95136	8.1554	-0.03302
101.88	0.25238	0.453186	0.416687	0.800049	0.90207	4.32025	4.29749	9.87238	9.63623	7.95799	8.16241	-0.03302
101.98	0.247681	0.448486	0.411987	0.78363	0.90207	4.32025	4.30098	9.89191	9.64432	7.96462	8.16711	-0.03302
102.08	0.244568	0.460205	0.408875	0.790649	0.90207	4.33197	4.30448	9.89893	9.6524	7.97125	8.17181	-0.03302
102.18	0.256287	0.460205	0.413574	0.787537	0.90207	4.33978	4.30797	9.90363	9.66049	7.97788	8.17493	-0.0252075
102.28	0.256287	0.460205	0.408875	0.787537	0.90207	4.33978	4.31147	9.92316	9.66857	7.98451	8.18665	-0.0322266
102.38	0.264099	0.468018	0.416687	0.799255	0.90207	4.3515	4.31496	9.92786	9.67665	7.99114	8.18665	-0.0369263
102.48	0.275818	0.468018	0.409668	0.792236	0.90207	4.35931	4.31845	9.93097	9.68474	7.99776	8.19446	-0.0369263
102.58	0.268799	0.463318	0.404968	0.787537	0.90207	4.35229	4.32195	9.94269	9.69282	8.00439	8.20148	-0.0447388
102.68	0.264099	0.460205	0.400269	0.787537	0.90207	4.35931	4.32544	9.9458	9.7009	8.01101	8.21008	-0.0447388
102.78	0.264099	0.464905	0.408875	0.787537	0.90207	4.35461	4.32893	9.95911	9.70898	8.01764	8.21478	-0.0447388
102.88	0.259399	0.467224	0.408875	0.795349	0.90207	4.35931	4.33242	9.96222	9.71706	8.02426	8.23743	-0.0447388
102.98	0.264099	0.464905	0.408875	0.790649	0.90207	4.35931	4.33591	9.97394	9.72514	8.03088	8.23743	-0.0494385
103.08	0.264099	0.467224	0.401855	0.787537	0.90207	4.37103	4.33941	9.98175	9.73322	8.03751	8.23743	-0.0447388
103.18	0.25708	0.479736	0.397156	0.780518	0.90207	4.37885	4.3429	9.98645	9.7413	8.04413	8.24524	-0.0447388
103.28	0.25238	0.479736	0.392456	0.782837	0.90207	4.37885	4.34639	9.98956	9.74937	8.05075	8.25226	-0.0517578
103.38	0.264099	0.479736	0.389343	0.779724	0.90207	4.37885	4.34988	9.99658	9.75745	8.05737	8.26868	-0.06427
103.48	0.25708	0.472717	0.389343	0.779724	0.90207	4.37183	4.35337	10.013	9.76552	8.06399	8.26868	-0.0564575
103.58	0.25238	0.468018	0.389343	0.780518	0.90207	4.37885	4.35686	10.0325	9.7736	8.07061	8.26868	-0.0564575
103.68	0.247681	0.463318	0.389343	0.775818	0.90207	4.37885	4.36035	10.0443	9.78167	8.07722	8.2851	-0.0564575
103.78	0.244568	0.460205	0.389343	0.775818	0.90207	4.39056	4.36384	10.0521	9.78975	8.08384	8.28351	-0.0634766
103.88	0.244568	0.460205	0.397156	0.780518	0.90207	4.39838	4.36733	10.0568	9.79782	8.09046	8.28821	-0.0681763
103.98	0.249268	0.460205	0.397156	0.775818	0.90207	4.39838	4.37082	10.0599	9.80589	8.09707	8.29993	-0.0681763
104.08	0.25238	0.460205	0.397156	0.775818	0.90207	4.39838	4.3743	10.0669	9.81396	8.10369	8.30072	-0.0681763
104.18	0.25238	0.471924	0.390137	0.771118	0.90207	4.4101	4.37779	10.0755	9.82203	8.1103	8.31476	-0.072876
104.28	0.25238	0.464905	0.397156	0.768005	0.90207	4.41791	4.38128	10.0755	9.8301	8.11691	8.31946	-0.06427
104.38	0.240662	0.460205	0.397156	0.768005	0.90207	4.41791	4.38477	10.0833	9.83817	8.12352	8.32025	-0.06427
104.48	0.259399	0.460205	0.392456	0.768005	0.90207	4.41791	4.38825	10.0958	9.84624	8.13014	8.32727	-0.06427
104.58	0.264099	0.453186	0.389343	0.775818	0.90207	4.42963	4.39174	10.1028	9.85431	8.13675	8.33429	-0.06427
104.68	0.264099	0.448486	0.397156	0.775818	0.90207	4.43274	4.39523	10.1107	9.86238	8.14336	8.35852	-0.06427
104.78	0.264099	0.448486	0.397156	0.768799	0.90207	4.42181	4.39871	10.1224	9.87044	8.14997	8.37024	-0.06427
104.88	0.264099	0.456299	0.401855	0.764099	0.90207	4.42963	4.4022	10.1255	9.87851	8.15657	8.36322	-0.0712891
104.98	0.25238	0.456299	0.397156	0.759399	0.90207	4.43433	4.40569	10.1341	9.88658	8.16318	8.36633	-0.0681763
105.08	0.264099	0.463318	0.404968	0.756287	0.90207	4.42963	4.40917	10.1536	9.89464	8.16979	8.37805	-0.0681763
105.18	0.264099	0.460205	0.404968	0.768005	0.90207	4.44135	4.41266	10.1653	9.9027	8.1764	8.38586	-0.0681763
105.28	0.264099	0.471924	0.397949	0.768005	0.90207	4.44135	4.41614	10.1661	9.91077	8.183	8.39758	-0.072876
105.38	0.275818	0.471924	0.400269	0.768005	0.90207	4.44135	4.41963	10.1732	9.91883	8.18961	8.4054	-0.0759888
105.48	0.25708	0.471924	0.397156	0.760986	0.90207	4.44446	4.42311	10.181	9.92689	8.19621	8.41711	-0.0759888
105.58	0.259399	0.464905	0.408875	0.756287	0.90207	4.43433	4.4266	10.1927	9.93495	8.20281	8.42413	-0.0759888
105.68	0.256287	0.463318	0.408875	0.756287	0.90207	4.44135	4.43008	10.2122	9.94301	8.20942	8.42883	-0.0759888
105.78	0.256287	0.460205	0.416687	0.756287	0.90207	4.44836	4.43356	10.2239	9.95107	8.21602	8.42963	-0.0759888
105.88	0.25708	0.471924	0.409668	0.756287	0.90207	4.45386	4.43705	10.2271	9.95913	8.22262	8.42493	-0.0759888
105.98	0.25238	0.464905	0.400269	0.751587	0.90207	4.44916	4.44053	10.2435	9.96719	8.22922	8.43665	-0.06427
106.08	0.259399	0.460205	0.397156	0.748474	0.90207	4.44916	4.44401	10.2435	9.97525	8.23582	8.44836	-0.06427
106.18	0.249268	0.455505	0.397156	0.756287	0.90207	4.46088	4.44749	10.2552	9.9833	8.24242	8.45148	-0.06427
106.28	0.244568	0.460205	0.397156	0.749268	0.90207	4.46088	4.45097	10.256	9.99136	8.24902	8.44836	-0.0525513
106.38	0.25238	0.460205	0.397156	0.744568	0.90207	4.46869	4.45446	10.263	9.99942	8.25561	8.4679	-0.0525513
106.48	0.25238	0.453186	0.401855	0.756287	0.90207	4.48041	4.45794	10.2747	10.0075	8.26221	8.4726	-0.0525513
106.58	0.25238	0.448486	0.397156	0.749268	0.90207	4.48041	4.46142	10.2825	10.0155	8.2688	8.47491	-0.0447388
106.68	0.25238	0.448486	0.404968	0.756287	0.90207	4.47339	4.4649	10.2943	10.0236	8.2754	8.48041	-0.0447388
106.78	0.25238	0.460205	0.404968	0.764099	0.90207	4.4765	4.46838	10.3021	10.0316	8.28199	8.48743	-0.0447388
106.88	0.247681	0.460205	0.400269	0.764099	0.90207	4.4765	4.47186	10.3138	10.0397	8.28859	8.48743	-0.0447388
106.98	0.249268	0.455505	0.390137	0.759399	0.90207	4.48822	4.47534	10.3333	10.0477	8.29518	8.50226	-0.0447388
107.08	0.25238	0.452393	0.397156	0.768005	0.90207	4.48352	4.47882	10.3341	10.0558	8.30177	8.49915	-0.0447388
107.18	0.264099	0.452393	0.392456	0.760986	0.90207	4.49213	4.4823	10.3411	10.0638	8.30836	8.49915	-0.03302
107.28	0.264099	0.452393	0.397156	0.764099	0.90207	4.49213	4.48578	10.3528	10.0719	8.31495	8.51086	-0.03302
107.38	0.264099	0.453186	0.401855	0.771118	0.90207	4.49994	4.48926	10.356	10.0799	8.32154	8.51166	-0.03302
107.48	0.264099	0.448486	0.397156	0.768799	0.90207	4.49994	4.49273	10.3724	10.088	8.32813	8.51398	-0.03302
107.58	0.264099	0.440674	0.397156	0.764099	0.90207	4.51166	4.49621	10.3841	10.096	8.33472	8.5304	-0.0447388
107.68	0.271912	0.440674	0.397156	0.775818	0.90207	4.50464	4.49969	10.3919	10.1041	8.34131	8.54993	-0.03302
107.78	0.271912	0.448486	0.390137	0.771118	0.90207	4.50775	4.50317	10.3966	10.1121	8.3479	8.54291	-0.03302
107.88	0.264099	0.440674	0.385437	0.768005	0.90207	4.50775	4.50664	10.3919	10.1202	8.35448	8.55304	-0.03302
107.98	0.264099	0.440674	0.392456	0.768005	0.90207	4.50305	4.51012	10.4114	10.1282	8.36107	8.56946	-0.03302
108.08	0.264099	0.440674	0.389343	0.768005	0.90207	4.51166	4.5136	10.4185	10.1363	8.36765	8.58118	-0.0400391
108.18	0.264099	0.441467	0.389343	0.768799	0.90207	4.51166	4.51707	10.4232	10.1443	8.37423	8.58899	-0.0369263
108.28	0.271912	0.436768	0.390137	0.764099	0.90207	4.51166	4.52055	10.4427	10.1523	8.38082	8.58899	-0.0447388
108.38	0.271912	0.436768	0.385437	0.759399	0.90207	4.51947	4.52403	10.4544	10.1604	8.3874	8.60071	-0.0369263
108.48	0.271912	0.432068	0.397156	0.756287	0.90207	4.53589	4.5275	10.4739	10.1684	8.39398	8.60852	-0.0369263
108.58	0.271912	0.428955	0.392456	0.760986	0.90207	4.539	4.53098	10.4786	10.1765	8.40056	8.61322	-0.0369263
108.68	0.271912	0.428955	0.397156	0.756287	0.90207	4.539	4.53445	10.4818	10.1845	8.40714	8.61633	-0.0252075
108.78	0.28363	0.428955	0.389343	0.768005	0.90207	4.539	4.53793	10.5013	10.1925	8.41372	8.61633	-0.0252075
108.88	0.28363	0.421936	0.397156	0.768005	0.90207	4.539	4.5414	10.513	10.2006	8.4203	8.62103	-0.0252075
108.98	0.28363	0.417236	0.397156	0.768005	0.90207	4.54681	4.54487	10.5208	10.2086	8.42688	8.63586	-0.0252075
109.08	0.278931	0.412537	0.390137	0.771118	0.90207	4.54681	4.54835	10.5325	10.2167	8.43346	8.63586	-0.0252075
109.18	0.275818	0.409424	0.397156	0.768005	0.90207	4.54681	4.55182	10.5356	10.2247	8.44003	8.6507	-0.0252075
109.28	0.28833	0.421143	0.397156	0.768005	0.90207	4.55853	4.55529	10.556	10.2327	8.44661	8.6593	-0.0252075
109.38	0.28363	0.421143	0.400269	0.768005	0.90207	4.55853	4.55877	10.5638	10.2408	8.45318	8.66711	-0.0252075
109.48	0.267212	0.421143	0.390137	0.760986	0.90207	4.55853	4.56224	10.5685	10.2488	8.45976	8.66711	-0.0252075
109.58	0.264099	0.421143	0.385437	0.756287	0.90207	4.56555	4.56571	10.5716	10.2568	8.46633	8.67181	-0.0252075
109.68	0.275818	0.414124	0.397156	0.756287	0.90207	4.57025	4.56918	10.5786	10.2649	8.4729	8.67493	-0.0299072
109.78	0.280518	0.409424	0.397156	0.756287	0.90207	4.57025	4.57265	10.595	10.2729	8.47947	8.68195	-0.0205078
109.88	0.278931	0.409424	0.397156	0.749268	0.90207	4.57025	4.57613	10.5958	10.2809	8.48604	8.69055	-0.0220947
109.98	0.280518	0.417236	0.397156	0.751587	0.90207	4.58667	4.5796	10.6028	10.289	8.49261	8.69836	-0.0252075
110.08	0.275818	0.417236	0.404968	0.748474	0.90207	4.58978	4.58307	10.6146	10.297	8.49918	8.71008	-0.0252075
110.18	0.275818	0.417236	0.400269	0.756287	0.90207	4.58978	4.58654	10.6224	10.305	8.50575	8.7179	-0.0252075
110.28	0.28363	0.417236	0.408875	0.749268	0.90207	4.5976	4.59001	10.6419	10.313	8.51232	8.72961	-0.0252075
110.38	0.28363	0.428955	0.401855	0.744568	0.90207	4.5929	4.59348	10.6466	10.3211	8.51889	8.72961	-0.0252075
110.48	0.276611	0.428955	0.397156	0.756287	0.90207	4.6015	4.59695	10.6419	10.3291	8.52545	8.74915	-0.0252075
110.58	0.278931	0.435974	0.408875	0.751587	0.90207	4.6015	4.60042	10.6567	10.3371	8.53202	8.75696	-0.0252075
110.68	0.28363	0.421143	0.401855	0.748474	0.90207	4.6015	4.60388	10.6653	10.3452	8.53859	8.76166	-0.0322266
110.78	0.28363	0.421143	0.404968	0.748474	0.90207	4.60931	4.60735	10.6732	10.3532	8.54515	8.76868	-0.0252075
110.88	0.295349	0.421143	0.400269	0.749268	0.90207	4.60931	4.61082	10.6857	10.3612	8.55171	8.76868	-0.0252075
110.98	0.295349	0.421143	0.397156	0.744568	0.90207	4.62573	4.61429	10.6927	10.3692	8.55828	8.77649	-0.0252075
111.08	0.303162	0.421143	0.408875	0.744568	0.90207	4.62415	4.61776	10.7005	10.3772	8.56484	8.78821	-0.0252075
111.18	0.296143	0.421143	0.401855	0.744568	0.90207	4.63275	4.62122	10.7122	10.3853	8.5714	8.79602	-0.0252075
111.28	0.291443	0.421143	0.404968	0.756287	0.90207	4.64056	4.62469	10.7153	10.3933	8.57796	8.79602	-0.0252075
111.38	0.286743	0.421143	0.400269	0.751587	0.90207	4.64056	4.62816	10.7239	10.4013	8.58452	8.80304	-0.0299072
111.48	0.295349	0.421143	0.397156	0.748474	0.90207	4.65228	4.63162	10.7286	10.4093	8.59108	8.80774	-0.0213013
111.58	0.295349	0.421143	0.397156	0.748474	0.90207	4.65228	4.63509	10.7318	10.4174	8.59764	8.81946	-0.0134888
111.68	0.28833	0.421143	0.408875	0.748474	0.90207	4.65228	4.63856	10.7388	10.4254	8.60419	8.81946	-0.0134888
111.78	0.291443	0.425842	0.409668	0.741455	0.90207	4.6601	4.64202	10.7552	10.4334	8.61075	8.82727	-0.0205078
111.88	0.286743	0.428955	0.404968	0.736755	0.90207	4.6601	4.64549	10.7482	10.4414	8.61731	8.83899	-0.0252075
111.98	0.275818	0.428955	0.416687	0.736755	0.90207	4.6601	4.64895	10.763	10.4494	8.62386	8.85852	-0.0322266
112.08	0.28363	0.428955	0.416687	0.744568	0.90207	4.67181	4.65242	10.7708	10.4574	8.63042	8.85852	-0.0252075
112.18	0.28833	0.428955	0.4198	0.744568	0.90207	4.67181	4.65588	10.7825	10.4655	8.63697	8.87024	-0.041626
112.28	0.291443	0.428955	0.409668	0.739868	0.90207	4.67963	4.65935	10.7872	10.4735	8.64353	8.87103	-0.03302
112.38	0.298462	0.428955	0.416687	0.748474	0.90207	4.67963	4.66281	10.7903	10.4815	8.65008	8.87805	-0.03302
112.48	0.295349	0.440674	0.421387	0.748474	0.90207	4.69135	4.66627	10.7974	10.4895	8.65663	8.88507	-0.03302
112.58	0.303162	0.435974	0.416687	0.741455	0.90207	4.69135	4.66974	10.8021	10.4975	8.66318	8.89056	-0.03302
112.68	0.296143	0.432861	0.4245	0.736755	0.90207	4.69916	4.6732	10.8138	10.5055	8.66973	8.89758	-0.0252075
112.78	0.303162	0.432861	0.4245	0.736755	0.90207	4.71088	4.67666	10.8216	10.5135	8.67628	8.91711	-0.0252075
112.88	0.298462	0.432861	0.4198	0.729736	0.90207	4.71088	4.68012	10.8333	10.5216	8.68283	8.91711	-0.0322266
112.98	0.295349	0.432861	0.416687	0.725037	0.90207	4.71088	4.68359	10.845	10.5296	8.68938	8.93665	-0.0369263
113.08	0.295349	0.432861	0.416687	0.725037	0.90207	4.7226	4.68705	10.8528	10.5376	8.69592	8.94836	-0.041626
113.18	0.307068	0.425842	0.428406	0.736755	0.90207	4.73041	4.69051	10.8724	10.5456	8.70247	8.95148	-0.0447388
113.28	0.300049	0.421143	0.421387	0.736755	0.90207	4.73041	4.69397	10.8654	10.5536	8.70902	8.96008	-0.0447388
113.38	0.295349	0.421143	0.4245	0.732056	0.90207	4.73511	4.69743	10.8724	10.5616	8.71556	8.96008	-0.0400391
113.48	0.303162	0.428955	0.4198	0.728943	0.90207	4.74994	4.70089	10.8802	10.5696	8.7221	8.9679	-0.0447388
113.58	0.303162	0.428955	0.416687	0.736755	0.90207	4.74994	4.70435	10.8872	10.5776	8.72865	8.99133	-0.0494385
113.68	0.303162	0.428955	0.428406	0.736755	0.90207	4.75775	4.70781	10.9036	10.5856	8.73519	8.99915	-0.0525513
113.78	0.307861	0.428955	0.428406	0.729736	0.90207	4.75775	4.71127	10.9153	10.5936	8.74173	8.99915	-0.0447388
113.88	0.303162	0.440674	0.416687	0.725037	0.90207	4.76947	4.71473	10.9232	10.6016	8.74827	9.01086	-0.0447388
113.98	0.306274	0.428955	0.421387	0.736755	0.90207	4.76947	4.71819	10.9357	10.6096	8.75481	9.01868	-0.0517578
114.08	0.303162	0.440674	0.416687	0.736755	0.90207	4.7843	4.72165	10.9427	10.6176	8.76135	9.01868	-0.0564575
114.18	0.303162	0.440674	0.411987	0.736755	0.90207	4.78198	4.72511	10.9505	10.6256	8.76789	9.0304	-0.0564575
114.28	0.303162	0.440674	0.408875	0.736755	0.90207	4.789	4.72856	10.9622	10.6336	8.77443	9.03119	-0.0564575
114.38	0.303162	0.448486	0.409668	0.736755	0.90207	4.789	4.73202	10.97	10.6416	8.78097	9.03821	-0.0564575
114.48	0.303162	0.448486	0.411987	0.739868	0.90207	4.79681	4.73548	10.9818	10.6496	8.78751	9.04602	-0.0447388
114.58	0.31488	0.441467	0.408875	0.736755	0.90207	4.79681	4.73894	10.9935	10.6576	8.79404	9.05304	-0.0517578
114.68	0.31488	0.436768	0.408875	0.741455	0.90207	4.80853	4.74239	10.9966	10.6656	8.80058	9.06946	-0.0494385
114.78	0.303162	0.436768	0.413574	0.739868	0.90207	4.80853	4.74585	11.013	10.6736	8.80711	9.08118	-0.0517578
114.88	0.31488	0.436768	0.408875	0.736755	0.90207	4.80383	4.74931	11.0247	10.6816	8.81364	9.08899	-0.0564575
114.98	0.31488	0.436768	0.416687	0.741455	0.90207	4.81244	4.75276	11.0247	10.6896	8.82018	9.10541	-0.0533447
115.08	0.307861	0.448486	0.409668	0.736755	0.90207	4.81244	4.75622	11.0443	10.6976	8.82671	9.11163	-0.0564575
115.18	0.303162	0.443787	0.404968	0.736755	0.90207	4.82025	4.75968	11.0372	10.7056	8.83324	9.12494	-0.0564575
115.28	0.310974	0.440674	0.411987	0.736755	0.90207	4.81323	4.76313	11.0521	10.7136	8.83977	9.12805	-0.0564575
115.38	0.306274	0.428955	0.401855	0.736755	0.90207	4.80853	4.76659	11.0638	10.7216	8.8463	9.13586	-0.0564575
115.48	0.303162	0.428955	0.397156	0.739868	0.90207	4.80853	4.77004	11.0716	10.7296	8.85283	9.14758	-0.0634766
115.58	0.296143	0.428955	0.400269	0.736755	0.90207	4.81555	4.77349	11.0833	10.7376	8.85936	9.1593	-0.0611572
115.68	0.291443	0.428955	0.390137	0.748474	0.90207	4.83197	4.77695	11.0911	10.7456	8.86589	9.17413	-0.0759888
115.78	0.28363	0.428955	0.385437	0.748474	0.90207	4.83978	4.7804	11.1028	10.7536	8.87242	9.19055	-0.06427
115.88	0.291443	0.428955	0.380737	0.741455	0.90207	4.84448	4.78386	11.1107	10.7616	8.87894	9.19836	-0.06427
115.98	0.291443	0.428955	0.377625	0.744568	0.90207	4.83978	4.78731	11.1224	10.7695	8.88547	9.19836	-0.0712891
116.08	0.303162	0.433655	0.377625	0.744568	0.90207	4.8476	4.79076	11.1177	10.7775	8.89199	9.21008	-0.0759888
116.18	0.303162	0.436768	0.382324	0.737549	0.90207	4.8476	4.79421	11.1341	10.7855	8.89852	9.2179	-0.06427
116.28	0.298462	0.436768	0.377625	0.732849	0.90207	4.85931	4.79767	11.1458	10.7935	8.90504	9.22961	-0.0759888
116.38	0.31488	0.436768	0.377625	0.732849	0.90207	4.85461	4.80112	11.1466	10.8015	8.91156	9.23743	-0.0806885
116.48	0.31488	0.436768	0.377625	0.732849	0.90207	4.84448	4.80457	11.1536	10.8095	8.91808	9.24915	-0.0838013
116.58	0.31488	0.443787	0.377625	0.744568	0.90207	4.8515	4.80802	11.1732	10.8175	8.92461	9.26556	-0.0720825
116.68	0.31488	0.440674	0.372925	0.744568	0.90207	4.8515	4.81147	11.181	10.8255	8.93113	9.26398	-0.0673828
116.78	0.307861	0.440674	0.369812	0.739868	0.90207	4.85931	4.81492	11.1927	10.8334	8.93765	9.27338	-0.0689697
116.88	0.322693	0.440674	0.377625	0.725037	0.90207	4.85931	4.81837	11.2044	10.8414	8.94416	9.27179	-0.0673828
116.98	0.341431	0.421936	0.377625	0.736755	0.90207	4.86633	4.82182	11.2052	10.8494	8.95068	9.26868	-0.0759888
117.08	0.34613	0.417236	0.377625	0.736755	0.90207	4.87103	4.82527	11.2192	10.8574	8.9572	9.28821	-0.0759888
117.18	0.34613	0.424255	0.377625	0.748474	0.90207	4.86401	4.82872	11.2318	10.8654	8.96372	9.2851	-0.0759888
117.28	0.34613	0.409424	0.377625	0.748474	0.90207	4.85931	4.83217	11.2435	10.8733	8.97023	9.27649	-0.06427
117.38	0.34613	0.425842	0.377625	0.748474	0.90207	4.87103	4.83562	11.2513	10.8813	8.97675	9.30774	-0.0806885
117.48	0.339111	0.417236	0.369812	0.756287	0.90207	4.87805	4.83907	11.263	10.8893	8.98326	9.30304	-0.0838013
117.58	0.341431	0.409424	0.362793	0.756287	0.90207	4.88275	4.84252	11.2825	10.8973	8.98978	9.26868	-0.0791016
117.68	0.34613	0.416443	0.365906	0.756287	0.90207	4.87573	4.84597	11.2943	10.9053	8.99629	9.19836	-0.06427
117.78	0.327393	0.409424	0.377625	0.756287	0.90207	4.88586	4.84942	11.2943	10.9132	9.0028	9.12494	-0.06427
117.88	0.341431	0.409424	0.377625	0.768005	0.90207	4.89056	4.85286	11.3021	10.9212	9.00931	9.0921	-0.0611572
117.98	0.34613	0.339111	0.377625	0.768005	0.90207	4.90228	4.85631	11.3138	10.9292	9.01582	9.07727	-0.06427
118.08	0.334412	0.28833	0.378418	0.768005	0.90207	4.90228	4.85976	11.3216	10.9372	9.02233	9.04993	-0.06427
118.18	0.334412	0.210205	0.373718	0.768005	0.90207	4.89526	4.8632	11.3216	10.9451	9.02884	9.01166	-0.0720825
118.28	0.34613	0.156311	0.385437	0.768005	0.90207	4.89838	4.86665	11.3263	10.9531	9.03535	8.98273	-0.0720825
118.38	0.353943	0.108643	0.369019	0.768005	0.90207	4.9101	4.8701	11.3364	10.9611	9.04186	8.94366	-0.0838013
118.48	0.322693	0.0523682	0.365906	0.768799	0.90207	4.92261	4.87354	11.345	10.9691	9.04837	8.914	-0.0838013
118.58	0.245361	-0.00384521	0.377625	0.775818	0.90207	4.94916	4.87699	11.3528	10.977	9.05487	8.85852	-0.0838013
118.68	0.189087	-0.0397949	0.365906	0.764099	0.90207	4.93274	4.88043	11.3724	10.985	9.06138	8.88507	-0.0838013
118.78	0.115662	-0.0788574	0.370605	0.764099	0.90207	4.92963	4.88388	11.3771	10.993	9.06788	8.914	-0.0908203
118.88	0.0578613	-0.103088	0.365906	0.759399	0.90207	4.94214	4.88732	11.3997	11.0009	9.07439	8.95538	-0.147095
118.98	0.00939941	-0.0671387	0.365906	0.756287	0.90207	4.93744	4.89077	11.438	11.0089	9.08089	8.97101	-0.211914
119.08	-0.0374756	-0.0523071	0.372925	0.756287	0.90207	4.92963	4.89421	11.4544	11.0169	9.08739	8.92413	-0.279907
119.18	-0.0640259	-0.0687256	0.365906	0.749268	0.90207	4.91321	4.89765	11.4474	11.0249	9.0939	8.94214	-0.333801
119.28	-0.12262	-0.0648193	0.319031	0.681274	0.90207	4.84448	4.9011	11.3724	11.0328	9.1004	9.00073	-0.387695
119.38	-0.21637	-0.0554199	0.26355	0.63208	0.90207	4.77649	4.90454	11.3021	11.0408	9.1069	9.04443	-0.447083
119.48	-0.251526	-0.0249634	0.214355	0.56488	0.90207	4.71088	4.90798	11.2388	11.0488	9.1134	9.06946	-0.498657
119.58	-0.236694	-0.00231934	0.185425	0.506287	0.90207	4.65228	4.91143	11.1896	11.0567	9.1199	9.07495	-0.56427
119.68	-0.197632	0.0492554	0.119812	0.475037	0.90207	4.59448	4.91487	11.145	11.0647	9.12639	9.10229	-0.591614
119.78	-0.200745	0.0679932	0.0737305	0.416443	0.90207	4.54602	4.91831	11.1146	11.0726	9.13289	9.08978	-0.615845
119.88	-0.209351	0.0906982	0.0455933	0.380493	0.90207	4.50385	4.92175	11.0802	11.0806	9.13939	9.12805	-0.603333
119.98	-0.23822	0.125854	-0.00598145	0.34613	0.90207	4.48743	4.92519	11.0474	11.0886	9.14588	9.17181	-0.552551
120.08	-0.24292	0.145386	-0.052063	0.294556	0.90207	4.44995	4.92864	11.0169	11.0965	8.34428	9.19214	-0.521301
120.18	-0.208557	0.171936	-0.0715942	0.272705	0.90207	4.45618	4.93208	10.9935	11.1045	8.34389	9.20386	-0.522095
120.28	-0.189819	0.188354	-0.103638	0.243774	0.90207	4.43353	4.93552	10.9661	11.1125	8.34349	9.18976	-0.495544
120.38	-0.142151	0.195374	-0.114563	0.299255	0.90207	4.48041	4.93896	11.0052	11.1204	8.34309	9.17413	-0.488464
120.48	-0.0773315	0.178955	-0.110657	0.318787	0.90207	4.50464	4.9424	11.0122	11.1284	8.34269	9.16241	-0.450989
120.58	-0.0726318	0.141479	-0.130981	0.294556	0.90207	4.52728	4.94584	11.0755	11.1363	8.34229	9.16553	-0.394714
120.68	-0.0897827	0.110962	-0.152039	0.149231	0.90207	4.54993	4.94928	11.0872	11.1443	8.34189	9.14368	-0.365051
120.78	-0.069519	0.0836182	-0.323181	-0.00463867	0.90207	4.5304	4.95271	11.1403	11.1522	8.3415	9.12256	-0.341614
120.88	-0.0609131	0.0406494	-0.130981	0.359436	0.90207	4.55304	4.95615	11.1661	11.1602	8.3411	9.12415	-0.329895
120.98	-0.0374756	0.00238037	-0.112976	0.391418	0.90207	4.60309	4.95959	11.2028	11.1682	8.3407	9.10773	-0.293945
121.08	-0.0233765	-0.0358887	-0.0786133	0.454712	0.90207	4.63898	4.96303	11.2341	11.1761	8.3403	9.08588	-0.303345
121.18	-0.0280762	-0.0835571	-0.112976	0.410217	0.90207	4.63434	4.96647	11.2388	11.1841	8.3399	9.09131	-0.298645
121.28	-0.038269	-0.110901	0.0229492	0.553162	0.90207	4.61163	4.96991	11.2505	11.192	8.33951	9.09369	-0.27832
121.38	-0.0546265	-0.142151	0.0612183	0.603149	0.90207	4.60382	4.97334	11.2708	11.2	8.33911	9.12335	-0.266602
121.48	-0.0929565	-0.188232	0.0994873	0.634399	0.90207	4.59448	4.97678	11.2809	11.2079	8.33871	9.08899	-0.272888
121.58	-0.146057	-0.214783	0.13385	0.680481	0.90207	4.61554	4.98022	11.2849	11.2159	8.33831	9.04602	-0.308044
121.68	-0.162476	-0.199951	0.16748	0.740662	0.90207	4.61401	4.98365	11.2903	11.2238	8.33791	8.98663	-0.324402
121.78	-0.182007	-0.21637	0.20343	0.736755	0.39907	4.63898	4.34225	11.2669	10.0478	8.33751	8.98352	-0.339294
121.88	-0.199951	-0.258545	0.19635	0.717224	0.392372	4.66321	4.34203	11.2575	10.0477	8.33712	9.01086	-0.333801
121.98	-0.209351	-0.258545	0.187012	0.681274	0.385787	4.63898	4.34182	11.2591	10.0475	8.33672	8.98743	-0.347107
122.08	-0.21637	-0.270264	0.159668	0.62738	0.379311	4.57336	4.3416	11.2552	10.0473	8.33632	8.96008	-0.361938
122.18	-0.209351	-0.270264	0.125305	0.581299	0.372946	4.52728	4.34138	11.2505	10.0472	8.33592	8.95618	-0.38147
122.28	-0.21167	-0.246033	0.0940552	0.551575	0.366686	4.54211	4.34116	11.2435	10.047	8.33552	8.93585	-0.38147
122.38	-0.228088	-0.24762	0.0557251	0.492249	0.360531	4.54211	4.34094	11.2388	10.0469	8.33513	8.94135	-0.388489
122.48	-0.259338	-0.23822	-0.0067749	0.427368	0.35448	4.55774	4.34072	11.2161	10.0467	8.33473	8.93195	-0.393188
122.58	-0.24762	-0.250732	-0.0255127	0.360168	0.34853	4.5304	4.34051	11.2044	10.0465	8.33433	8.93353	-0.385376
122.68	-0.24762	-0.255432	-0.0637817	0.321106	0.342681	4.50385	4.34029	11.2044	10.0464	8.33393	8.9046	-0.400208
122.78	-0.248413	-0.258545	-0.0770874	0.289856	0.336929	4.49133	4.34007	11.1927	10.0462	8.33354	8.86633	-0.411926
122.88	-0.212463	-0.265564	-0.0950317	0.258606	0.331274	4.45306	4.33985	11.1997	10.0461	8.33314	8.85852	-0.440063
122.98	-0.226501	-0.270264	-0.127075	0.236755	0.325714	4.4718	4.33963	11.1966	10.0459	8.33274	8.8468	-0.47052
123.08	-0.228088	-0.274963	-0.164551	0.239868	0.320247	4.46948	4.33942	11.1966	10.0457	8.33234	8.81946	-0.486938
123.18	-0.232788	-0.265564	-0.17865	0.204712	0.314872	4.48273	4.3392	11.188	10.0456	8.33194	8.82727	-0.490051
123.28	-0.219482	-0.274963	-0.184082	0.182068	0.309587	4.4726	4.33898	11.1896	10.0454	8.33155	8.82025	-0.490051
123.38	-0.213257	-0.270264	-0.2005	0.172668	0.304391	4.46088	4.33876	11.1802	10.0453	8.33115	8.81555	-0.500977
123.48	-0.21637	-0.270264	-0.185669	0.143799	0.299282	4.45618	4.33854	11.1583	10.0451	8.33075	8.81476	-0.529907
123.58	-0.21637	-0.258545	-0.180969	0.114868	0.294259	4.43823	4.33832	11.1567	10.0449	8.33035	8.80774	-0.540039
123.68	-0.223389	-0.250732	-0.180969	0.103149	0.28932	4.44916	4.33811	11.1583	10.0448	8.32996	8.80774	-0.542419
123.78	-0.232788	-0.250732	-0.189575	0.0687866	0.284464	4.43665	4.33789	11.1489	10.0446	8.32956	8.81476	-0.53302
123.88	-0.224182	-0.246033	-0.195801	0.0492554	0.279689	4.44055	4.33767	11.1419	10.0444	8.32916	8.83588	-0.547852
123.98	-0.235901	-0.250732	-0.204407	0.0375366	0.274995	4.44525	4.33745	11.1224	10.0443	8.32876	8.82257	-0.556458
124.08	-0.239014	-0.250732	-0.223938	0.0211182	0.27038	4.43353	4.33723	11.1216	10.0441	8.32837	8.81946	-0.56427
124.18	-0.235901	-0.250732	-0.23645	-0.0132446	0.265842	4.44604	4.33702	11.1146	10.044	8.32797	8.81244	-0.583801
124.28	-0.235901	-0.250732	-0.212219	-0.0327759	0.26138	4.43744	4.3368	11.095	10.0438	8.32757	8.82257	-0.580688
124.38	-0.24762	-0.250732	-0.23175	-0.0523071	0.256992	4.43195	4.33658	11.088	10.0436	8.32717	8.81244	-0.59082
124.48	-0.235901	-0.250732	-0.23175	-0.0523071	0.252679	4.42651	4.33636	11.0833	10.0435	8.32677	8.79602	-0.588501
124.58	-0.228088	-0.24292	-0.239563	-0.0570068	0.248438	4.4054	4.33614	11.0708	10.0433	8.32638	8.78821	-0.59082
124.68	-0.228088	-0.255432	-0.23175	-0.0523071	0.244269	4.38275	4.33593	11.0685	10.0432	8.32598	8.78351	-0.59552
124.78	-0.24762	-0.246033	-0.23877	-0.0570068	0.240169	4.38275	4.33571	11.0716	10.043	8.32558	8.78821	-0.60022
124.88	-0.235901	-0.24292	-0.228638	-0.0671387	0.236137	4.38275	4.33549	11.0521	10.0428	8.32518	8.79291	-0.603333
124.98	-0.235901	-0.24292	-0.23645	-0.0804443	0.232174	4.39056	4.33527	11.0521	10.0427	8.32479	8.79523	-0.608032
125.08	-0.228088	-0.231201	-0.227844	-0.0913696	0.228277	4.38586	4.33505	11.0403	10.0425	8.32439	8.79993	-0.618164
125.18	-0.228088	-0.231201	-0.220032	-0.0960693	0.224446	4.38275	4.33484	11.0396	10.0424	8.32399	8.79993	-0.615051
125.28	-0.228088	-0.235901	-0.220032	-0.11792	0.220679	4.37103	4.33462	11.0325	10.0422	8.3236	8.78821	-0.619751
125.38	-0.221069	-0.234314	-0.227051	-0.127319	0.216975	4.37573	4.3344	11.0247	10.042	8.3232	8.78821	-0.622864
125.48	-0.235901	-0.235901	-0.228638	-0.130432	0.213333	4.36633	4.33418	11.013	10.0419	8.3228	8.78821	-0.622864
125.58	-0.224182	-0.227295	-0.23175	-0.137451	0.209753	4.36633	4.33397	10.9935	10.0417	8.3224	8.78821	-0.622864
125.68	-0.231201	-0.227295	-0.23175	-0.132019	0.206232	4.3562	4.33375	10.9982	10.0415	8.32201	8.78821	-0.634583
125.78	-0.235901	-0.227295	-0.227051	-0.145264	0.202771	4.3468	4.33353	10.9888	10.0414	8.32161	8.77649	-0.642395
125.88	-0.235901	-0.239014	-0.228638	-0.173401	0.199367	4.33978	4.33331	10.9935	10.0412	8.32121	8.77649	-0.649414
125.98	-0.235901	-0.227295	-0.230957	-0.173401	0.196021	4.33667	4.33309	10.9818	10.0411	8.32081	8.77649	-0.65802
126.08	-0.235901	-0.227295	-0.228638	-0.18512	0.192731	4.32025	4.33288	10.9786	10.0409	8.32042	8.76868	-0.651001
126.18	-0.224182	-0.239014	-0.23175	-0.197632	0.189497	4.33197	4.33266	10.97	10.0407	8.32002	8.76868	-0.654114
126.28	-0.231201	-0.239014	-0.23175	-0.212463	0.186316	4.32806	4.33244	10.9692	10.0406	8.31962	8.78119	-0.665833
126.38	-0.221069	-0.227295	-0.23645	-0.231995	0.183189	4.31555	4.33222	10.9622	10.0404	8.31923	8.7796	-0.665833
126.48	-0.231201	-0.227295	-0.23175	-0.239014	0.180114	4.31244	4.33201	10.9622	10.0403	8.31883	8.77649	-0.665833
126.58	-0.235901	-0.227295	-0.23175	-0.243713	0.177091	4.31714	4.33179	10.9427	10.0401	8.31843	8.77649	-0.668945
126.68	-0.240601	-0.234314	-0.234863	-0.256226	0.174119	4.30853	4.33157	10.9497	10.0399	8.31803	8.77649	-0.677551
126.78	-0.243713	-0.231995	-0.243469	-0.271057	0.171196	4.29602	4.33135	10.9427	10.0398	8.31764	8.77649	-0.677551
126.88	-0.255432	-0.227295	-0.243469	-0.266357	0.168323	4.30072	4.33113	10.9427	10.0396	8.31724	8.76868	-0.678345
126.98	-0.250732	-0.234314	-0.255188	-0.286682	0.165498	4.28119	4.33092	10.9349	10.0395	8.31684	8.77338	-0.685364
127.08	-0.252319	-0.239014	-0.255981	-0.299194	0.16272	4.28589	4.3307	10.9349	10.0393	8.31645	8.77649	-0.685364
127.18	-0.255432	-0.231995	-0.246582	-0.295288	0.159989	4.2843	4.33048	10.9349	10.0391	8.31605	8.78351	-0.693176
127.28	-0.243713	-0.226501	-0.243469	-0.302307	0.157304	4.28119	4.33026	10.9279	10.039	8.31565	8.77649	-0.704895
127.38	-0.243713	-0.231201	-0.255188	-0.297607	0.154663	4.26947	4.33005	10.9232	10.0388	8.31525	8.77649	-0.704895
127.48	-0.250732	-0.231201	-0.248169	-0.314026	0.152068	4.26947	4.32983	10.9232	10.0387	8.31486	8.77649	-0.697876
127.58	-0.255432	-0.231201	-0.243469	-0.307007	0.149515	4.26868	4.32961	10.9114	10.0385	8.31446	8.7757	-0.681458
127.68	-0.255432	-0.231201	-0.251282	-0.314026	0.147006	4.27338	4.32939	10.9036	10.0383	8.31406	8.7804	-0.681458
127.78	-0.255432	-0.231201	-0.251282	-0.328857	0.144538	4.26166	4.32917	10.8919	10.0382	8.31367	8.7804	-0.681458
127.88	-0.24762	-0.23822	-0.251282	-0.325745	0.142112	4.26636	4.32896	10.8919	10.038	8.31327	8.7804	-0.681458
127.98	-0.24762	-0.24292	-0.246582	-0.333557	0.139727	4.25775	4.32874	10.8919	10.0378	8.31287	8.78821	-0.693176
128.08	-0.24762	-0.24292	-0.255188	-0.345276	0.137382	4.24994	4.32852	10.8919	10.0377	8.31248	8.7851	-0.693176
128.18	-0.235901	-0.24762	-0.255981	-0.338257	0.135076	4.24524	4.3283	10.8919	10.0375	8.31208	8.78351	-0.693176
128.28	-0.235901	-0.246033	-0.251282	-0.34137	0.132809	4.24683	4.32809	10.9036	10.0374	8.31168	8.7851	-0.688477
128.38	-0.235901	-0.250732	-0.263	-0.353088	0.13058	4.25775	4.32787	10.8919	10.0372	8.31129	8.78821	-0.678345
128.48	-0.235901	-0.250732	-0.258301	-0.353088	0.128388	4.25775	4.32765	10.8919	10.037	8.31089	8.77179	-0.693176
128.58	-0.235901	-0.250732	-0.248169	-0.353088	0.126233	4.24994	4.32743	10.8919	10.0369	8.31049	8.77338	-0.693176
128.68	-0.228088	-0.250732	-0.251282	-0.348389	0.124115	4.25696	4.32722	10.8919	10.0367	8.3101	8.78821	-0.693176
128.78	-0.228088	-0.250732	-0.251282	-0.345276	0.122032	4.26166	4.327	10.8989	10.0366	8.3097	8.77649	-0.693176
128.88	-0.232788	-0.250732	-0.263	-0.364807	0.119983	4.26166	4.32678	10.9036	10.0364	8.3093	8.78821	-0.693176
128.98	-0.235901	-0.250732	-0.255981	-0.357788	0.11797	4.25464	4.32656	10.9036	10.0362	8.30891	8.78821	-0.688477
129.08	-0.219482	-0.250732	-0.246582	-0.364807	0.11599	4.24994	4.32635	10.9036	10.0361	8.30851	8.78821	-0.690063
129.18	-0.221069	-0.255432	-0.243469	-0.360107	0.114043	4.23352	4.32613	10.9036	10.0359	8.30811	8.78351	-0.693176
129.28	-0.224182	-0.270264	-0.243469	-0.364807	0.112129	4.23511	4.32591	10.8958	10.0358	8.30772	8.7851	-0.700195
129.38	-0.231201	-0.270264	-0.255188	-0.364807	0.110247	4.23822	4.32569	10.8958	10.0356	8.30732	8.79602	-0.697083
129.48	-0.24762	-0.265564	-0.263	-0.369507	0.108396	4.24524	4.32548	10.8958	10.0354	8.30692	8.79602	-0.697083
129.58	-0.24762	-0.262451	-0.263	-0.364807	0.106577	4.24994	4.32526	10.8958	10.0353	8.30653	8.80774	-0.697083
129.68	-0.24762	-0.250732	-0.255981	-0.37262	0.104788	4.24994	4.32504	10.8841	10.0351	8.30613	8.80774	-0.697083
129.78	-0.24762	-0.262451	-0.251282	-0.365601	0.10303	4.24213	4.32482	10.8841	10.0349	8.30573	8.80304	-0.697083
129.88	-0.240601	-0.262451	-0.246582	-0.37262	0.1013	4.23041	4.32461	10.8841	10.0348	8.30534	8.79993	-0.697083
129.98	-0.224182	-0.262451	-0.255188	-0.37262	0.0995999	4.23511	4.32439	10.8841	10.0346	8.30494	8.79291	-0.697083
130.08	-0.224182	-0.262451	-0.255188	-0.37262	0.0979281	4.23822	4.32417	10.8888	10.0345	8.30454	8.79602	-0.697083
130.18	-0.224182	-0.255432	-0.255188	-0.36792	0.0962849	4.23822	4.32396	10.8919	10.0343	8.30415	8.79602	-0.701782
130.28	-0.231201	-0.250732	-0.263	-0.37262	0.0946687	4.23822	4.32374	10.8919	10.0341	8.30375	8.79602	-0.704895
130.38	-0.228882	-0.250732	-0.255981	-0.37262	0.0930797	4.24524	4.32352	10.8919	10.034	8.30335	8.78821	-0.704895
130.48	-0.224182	-0.250732	-0.251282	-0.37262	0.0915173	4.23822	4.3233	10.8919	10.0338	8.30296	8.78821	-0.704895
130.58	-0.235901	-0.250732	-0.251282	-0.377319	0.0899812	4.24994	4.32309	10.8919	10.0337	8.30256	8.78821	-0.700195
130.68	-0.224182	-0.250732	-0.258301	-0.37262	0.0884713	4.23822	4.32287	10.8919	10.0335	8.30216	8.79602	-0.690063
130.78	-0.24292	-0.250732	-0.243469	-0.37262	0.0869863	4.23822	4.32265	10.8919	10.0333	8.30177	8.79602	-0.676758
130.88	-0.235901	-0.250732	-0.255188	-0.37262	0.0855263	4.23822	4.32243	10.9036	10.0332	8.30137	8.79602	-0.673645
130.98	-0.235901	-0.250732	-0.255188	-0.36792	0.0840907	4.23822	4.32222	10.9106	10.033	8.30098	8.79602	-0.673645
131.08	-0.235901	-0.250732	-0.255188	-0.357788	0.0826792	4.23743	4.322	10.9232	10.0329	8.30058	8.78821	-0.678345
131.18	-0.235901	-0.262451	-0.255188	-0.353088	0.0812919	4.24213	4.32178	10.9161	10.0327	8.30018	8.79602	-0.681458
131.28	-0.228088	-0.262451	-0.248169	-0.353088	0.0799274	4.24213	4.32156	10.9114	10.0325	8.29979	8.80774	-0.676758
131.38	-0.228088	-0.270264	-0.243469	-0.353088	0.0785858	4.23041	4.32135	10.9114	10.0324	8.29939	8.79602	-0.673645
131.48	-0.228088	-0.270264	-0.243469	-0.360901	0.0772667	4.23041	4.32113	10.9114	10.0322	8.29899	8.80304	-0.673645
131.58	-0.228088	-0.270264	-0.243469	-0.36792	0.0759698	4.22729	4.32091	10.9114	10.0321	8.2986	8.80072	-0.673645
131.68	-0.21637	-0.270264	-0.243469	-0.364807	0.074695	4.23743	4.3207	10.9114	10.0319	8.2982	8.79602	-0.673645
131.78	-0.228088	-0.263245	-0.243469	-0.357788	0.0734413	4.24213	4.32048	10.9232	10.0317	8.29781	8.79602	-0.666626
131.88	-0.21637	-0.258545	-0.243469	-0.353088	0.0722085	4.24213	4.32026	10.9232	10.0316	8.29741	8.81476	-0.661926
131.98	-0.221069	-0.270264	-0.23877	-0.357788	0.0709965	4.24683	4.32004	10.9185	10.0314	8.29701	8.81946	-0.661926
132.08	-0.219482	-0.270264	-0.235657	-0.353088	0.0698048	4.24994	4.31983	10.9153	10.0313	8.29662	8.80774	-0.661926
132.18	-0.228088	-0.270264	-0.235657	-0.356201	0.0686335	4.24994	4.31961	10.9232	10.0311	8.29622	8.80774	-0.657227
132.28	-0.21637	-0.270264	-0.235657	-0.353088	0.0674815	4.23822	4.31939	10.9232	10.0309	8.29583	8.80774	-0.646301
132.38	-0.21637	-0.265564	-0.235657	-0.353088	0.0663488	4.23822	4.31918	10.9232	10.0308	8.29543	8.81946	-0.651001
132.48	-0.221069	-0.262451	-0.243469	-0.346069	0.0652351	4.23822	4.31896	10.9232	10.0306	8.29503	8.81946	-0.642395
132.58	-0.21637	-0.270264	-0.23645	-0.353088	0.0641402	4.24524	4.31874	10.9153	10.0304	8.29464	8.81946	-0.642395
132.68	-0.21637	-0.263245	-0.23175	-0.348389	0.0630639	4.24994	4.31852	10.9232	10.0303	8.29424	8.81946	-0.642395
132.78	-0.21637	-0.258545	-0.23175	-0.345276	0.0620053	4.24994	4.31831	10.9232	10.0301	8.29385	8.81946	-0.654114
132.88	-0.204651	-0.258545	-0.23645	-0.345276	0.0609646	4.24994	4.31809	10.9232	10.03	8.29345	8.81946	-0.654114
132.98	-0.204651	-0.258545	-0.23175	-0.338257	0.0599413	4.24994	4.31787	10.9232	10.0298	8.29305	8.80774	-0.654114
133.08	-0.204651	-0.258545	-0.227051	-0.333557	0.0589352	4.24683	4.31766	10.9349	10.0296	8.29266	8.80774	-0.654114
133.18	-0.204651	-0.258545	-0.223938	-0.34137	0.0579462	4.23822	4.31744	10.9349	10.0295	8.29226	8.81244	-0.654114
133.28	-0.204651	-0.258545	-0.223938	-0.328857	0.0569736	4.23822	4.31722	10.9349	10.0293	8.29187	8.81085	-0.637695
133.38	-0.21167	-0.253845	-0.216919	-0.333557	0.0560173	4.24524	4.317	10.9349	10.0292	8.29147	8.81244	-0.646301
133.48	-0.189819	-0.250732	-0.212219	-0.333557	0.055077	4.25464	4.31679	10.9349	10.029	8.29107	8.81555	-0.646301
133.58	-0.18512	-0.243713	-0.220032	-0.326538	0.0541526	4.25696	4.31657	10.9349	10.0288	8.29068	8.81555	-0.646301
133.68	-0.18512	-0.239014	-0.220032	-0.317139	0.0532439	4.26868	4.31635	10.9232	10.0287	8.29028	8.80774	-0.646301
133.78	-0.18512	-0.239014	-0.227051	-0.314026	0.0523502	4.27808	4.31614	10.9232	10.0285	8.28989	8.81476	-0.639282
133.88	-0.196838	-0.234314	-0.2052	-0.318726	0.0514715	4.28119	4.31592	10.9232	10.0284	8.28949	8.81946	-0.634583
133.98	-0.203857	-0.24292	-0.2005	-0.321838	0.0506075	4.26947	4.3157	10.9232	10.0282	8.2891	8.81946	-0.642395
134.08	-0.201538	-0.235901	-0.2005	-0.333557	0.0497581	4.26947	4.31549	10.9232	10.028	8.2887	8.81244	-0.642395
134.18	-0.196838	-0.231201	-0.2005	-0.326538	0.0489231	4.26947	4.31527	10.9279	10.0279	8.2883	8.82727	-0.649414
134.28	-0.196838	-0.231201	-0.2005	-0.317139	0.048102	4.26947	4.31505	10.931	10.0277	8.28791	8.82727	-0.651001
134.38	-0.196838	-0.224182	-0.2005	-0.314026	0.0472946	4.26947	4.31484	10.9232	10.0276	8.28751	8.82727	-0.649414
134.48	-0.196838	-0.219482	-0.2005	-0.314026	0.0465007	4.26947	4.31462	10.9232	10.0274	8.28712	8.81555	-0.646301
134.58	-0.196838	-0.219482	-0.2005	-0.314026	0.0457202	4.26477	4.3144	10.9232	10.0272	8.28672	8.81555	-0.639282
134.68	-0.192139	-0.203064	-0.2005	-0.307007	0.044953	4.26947	4.31418	10.938	10.0271	8.28633	8.81555	-0.634583
134.78	-0.193726	-0.21167	-0.20752	-0.302307	0.0441985	4.27417	4.31397	10.9427	10.0269	8.28593	8.82257	-0.634583
134.88	-0.196838	-0.21167	-0.204407	-0.302307	0.0434566	4.26947	4.31375	10.9427	10.0267	8.28554	8.82727	-0.634583
134.98	-0.204651	-0.199951	-0.204407	-0.314026	0.0427272	4.27649	4.31353	10.9427	10.0266	8.28514	8.81946	-0.646301
135.08	-0.199951	-0.192932	-0.197388	-0.309326	0.04201	4.28119	4.31332	10.9427	10.0264	8.28474	8.82416	-0.646301
135.18	-0.182007	-0.183533	-0.192688	-0.314026	0.0413051	4.28119	4.3131	10.9427	10.0263	8.28435	8.82257	-0.641602
135.28	-0.18512	-0.18042	-0.192688	-0.314026	0.0406118	4.28589	4.31288	10.9427	10.0261	8.28395	8.82727	-0.638489
135.38	-0.18512	-0.18042	-0.192688	-0.307007	0.0399301	4.29602	4.31267	10.9427	10.0259	8.28356	8.82727	-0.638489
135.48	-0.18512	-0.173401	-0.204407	-0.314026	0.0392599	4.30072	4.31245	10.9427	10.0258	8.28316	8.82727	-0.63147
135.58	-0.18512	-0.168701	-0.197388	-0.314026	0.0386009	4.30072	4.31223	10.9427	10.0256	8.28277	8.82727	-0.62677
135.68	-0.196838	-0.168701	-0.192688	-0.309326	0.0379532	4.30072	4.31202	10.9427	10.0255	8.28237	8.83899	-0.62677
135.78	-0.196838	-0.168701	-0.192688	-0.306213	0.0373161	4.2937	4.3118	10.9427	10.0253	8.28198	8.83899	-0.619751
135.88	-0.197632	-0.168701	-0.192688	-0.307007	0.0366898	4.30383	4.31158	10.9474	10.0251	8.28158	8.83899	-0.610352
135.98	-0.192932	-0.164001	-0.187988	-0.302307	0.0360739	4.30072	4.31137	10.9427	10.025	8.28119	8.83899	-0.615051
136.08	-0.188232	-0.160889	-0.192688	-0.297607	0.0354684	4.30072	4.31115	10.9427	10.0248	8.28079	8.8468	-0.615051
136.18	-0.18512	-0.160889	-0.192688	-0.294495	0.0348733	4.31244	4.31093	10.9427	10.0247	8.28039	8.85382	-0.608032
136.28	-0.18512	-0.172607	-0.204407	-0.306213	0.0342879	4.32025	4.31072	10.9427	10.0245	8.28	8.86322	-0.603333
136.38	-0.178101	-0.165588	-0.197388	-0.299194	0.0337124	4.32727	4.3105	10.9427	10.0243	8.2796	8.86633	-0.615051
136.48	-0.18512	-0.160889	-0.195801	-0.302307	0.0331465	4.33197	4.31028	10.9497	10.0242	8.27921	8.85852	-0.610352
136.58	-0.18512	-0.160889	-0.185669	-0.302307	0.0325901	4.32495	4.31007	10.9544	10.024	8.27881	8.85852	-0.607239
136.68	-0.188232	-0.160889	-0.192688	-0.307007	0.0320433	4.33508	4.30985	10.9544	10.0239	8.27842	8.87335	-0.607239
136.78	-0.196838	-0.156189	-0.187988	-0.302307	0.0315054	4.33276	4.30963	10.9544	10.0237	8.27802	8.87494	-0.607239
136.88	-0.189819	-0.153076	-0.184875	-0.30542	0.0309766	4.32806	4.30942	10.9544	10.0235	8.27763	8.86633	-0.60022
136.98	-0.196838	-0.153076	-0.177856	-0.314026	0.0304567	4.32025	4.3092	10.9427	10.0234	8.27723	8.86633	-0.59552
137.08	-0.199951	-0.146057	-0.180969	-0.307007	0.0299454	4.31555	4.30898	10.9497	10.0232	8.27684	8.87335	-0.59552
137.18	-0.196838	-0.141357	-0.180969	-0.302307	0.029443	4.33197	4.30877	10.9591	10.0231	8.27644	8.87805	-0.59552
137.28	-0.189819	-0.141357	-0.187988	-0.302307	0.0289488	4.33197	4.30855	10.9622	10.0229	8.27605	8.87805	-0.59082
137.38	-0.18512	-0.141357	-0.177856	-0.297607	0.0284629	4.33197	4.30833	10.9622	10.0227	8.27565	8.88275	-0.59552
137.48	-0.192139	-0.141357	-0.177856	-0.294495	0.0279851	4.33197	4.30812	10.9614	10.0226	8.27526	8.87805	-0.588501
137.58	-0.189026	-0.141357	-0.17627	-0.294495	0.0275154	4.33667	4.3079	10.9661	10.0224	8.27486	8.88507	-0.583801
137.68	-0.182007	-0.134338	-0.173157	-0.299194	0.0270537	4.33978	4.30768	10.9661	10.0222	8.27447	8.88977	-0.583801
137.78	-0.177307	-0.129639	-0.177856	-0.294495	0.0265996	4.3468	4.30747	10.9708	10.0221	8.27407	8.88977	-0.579102
137.88	-0.18512	-0.124939	-0.168457	-0.302307	0.0261531	4.3515	4.30725	10.9739	10.0219	8.27368	8.87805	-0.575989
137.98	-0.18512	-0.129639	-0.165344	-0.297607	0.0257141	4.3515	4.30703	10.9739	10.0218	8.27328	8.88275	-0.575989
138.08	-0.18512	-0.129639	-0.166138	-0.287476	0.0252825	4.3515	4.30682	10.9739	10.0216	8.27289	8.88586	-0.56897
138.18	-0.178101	-0.141357	-0.161438	-0.282776	0.0248583	4.35852	4.3066	10.981	10.0214	8.27249	8.89288	-0.56427
138.28	-0.168701	-0.134338	-0.161438	-0.294495	0.024441	4.36322	4.30638	10.9857	10.0213	8.2721	8.9046	-0.557251
138.38	-0.177307	-0.129639	-0.161438	-0.294495	0.0240308	4.3562	4.30617	10.9857	10.0211	8.2717	8.9093	-0.55957
138.48	-0.170288	-0.124939	-0.168457	-0.294495	0.0236274	4.35931	4.30595	10.9857	10.021	8.27131	8.9093	-0.556458
138.58	-0.165588	-0.121826	-0.165344	-0.295288	0.0232308	4.35931	4.30573	10.9857	10.0208	8.27091	8.914	-0.556458
138.68	-0.160889	-0.121826	-0.158325	-0.290588	0.022841	4.35931	4.30552	10.9904	10.0206	8.27052	8.91711	-0.549438
138.78	-0.150757	-0.114807	-0.161438	-0.302307	0.0224576	4.35931	4.3053	10.9935	10.0205	8.27012	8.91711	-0.544739
138.88	-0.146057	-0.11792	-0.161438	-0.297607	0.0220807	4.35931	4.30509	10.9935	10.0203	8.26973	8.91711	-0.547852
138.98	-0.141357	-0.11792	-0.173157	-0.294495	0.02171	4.35931	4.30487	10.9818	10.0202	8.26933	8.91711	-0.544739
139.08	-0.139038	-0.11322	-0.173157	-0.294495	0.0213456	4.35852	4.30465	11.0005	10.02	8.26894	8.91711	-0.53772
139.18	-0.146057	-0.121826	-0.17627	-0.302307	0.0209874	4.36322	4.30444	10.9935	10.0198	8.26854	8.91711	-0.540039
139.28	-0.141357	-0.121826	-0.166138	-0.314026	0.0206352	4.3562	4.30422	10.9935	10.0197	8.26815	8.91711	-0.536926
139.38	-0.146057	-0.110107	-0.161438	-0.307007	0.0202888	4.35931	4.304	10.9935	10.0195	8.26775	8.91711	-0.53772
139.48	-0.150757	-0.110107	-0.161438	-0.302307	0.0199483	4.35931	4.30379	10.9935	10.0194	8.26736	8.91711	-0.544739
139.58	-0.134338	-0.103088	-0.166138	-0.30542	0.0196134	4.36633	4.30357	10.9935	10.0192	8.26697	8.92413	-0.53772
139.68	-0.126526	-0.0983887	-0.156738	-0.295288	0.0192843	4.37103	4.30335	10.9982	10.019	8.26657	8.92883	-0.53302
139.78	-0.131226	-0.0983887	-0.153625	-0.302307	0.0189606	4.37573	4.30314	11.0083	10.0189	8.26618	8.92883	-0.52832
139.88	-0.126526	-0.0983887	-0.158325	-0.302307	0.0186424	4.37885	4.30292	11.0013	10.0187	8.26578	8.94055	-0.525208
139.98	-0.121826	-0.0983887	-0.153625	-0.297607	0.0183295	4.36713	4.30271	11.0013	10.0186	8.26539	8.94836	-0.518188
140.08	-0.111694	-0.105408	-0.156738	-0.306213	0.0180218	4.37415	4.30249	11.0083	10.0184	8.26499	8.95306	-0.520508
140.18	-0.114807	-0.102295	-0.153625	-0.299194	0.0177194	4.37885	4.30227	11.013	10.0182	8.2646	8.94446	-0.517395
140.28	-0.110107	-0.102295	-0.146606	-0.302307	0.017422	4.37103	4.30206	11.0177	10.0181	8.2642	8.94446	-0.505676
140.38	-0.0999756	-0.0952759	-0.141907	-0.302307	0.0171295	4.35931	4.30184	11.013	10.0179	8.26381	8.94366	-0.510376
140.48	-0.0952759	-0.0905762	-0.153625	-0.297607	0.016842	4.35931	4.30162	11.013	10.0178	8.26341	8.94836	-0.505676
140.58	-0.0952759	-0.102295	-0.156738	-0.299194	0.0165593	4.35931	4.30141	11.013	10.0176	8.26302	8.94836	-0.505676
140.68	-0.0882568	-0.102295	-0.146606	-0.294495	0.0162815	4.3562	4.30119	11.013	10.0174	8.26262	8.94836	-0.493958
140.78	-0.0835571	-0.0952759	-0.153625	-0.287476	0.0160082	4.35461	4.30098	11.02	10.0173	8.26223	8.94836	-0.493958
140.88	-0.0788574	-0.0983887	-0.146606	-0.282776	0.0157395	4.35852	4.30076	11.0247	10.0171	8.26184	8.95538	-0.489258
140.98	-0.0874634	-0.093689	-0.141907	-0.278076	0.0154753	4.36322	4.30054	11.0247	10.0169	8.26144	8.96008	-0.490845
141.08	-0.0757446	-0.0905762	-0.14502	-0.274963	0.0152155	4.3562	4.30033	11.0294	10.0168	8.26105	8.96008	-0.489258
141.18	-0.0874634	-0.0952759	-0.141907	-0.275757	0.0149602	4.35931	4.30011	11.0325	10.0166	8.26065	8.96008	-0.486145
141.28	-0.0804443	-0.0905762	-0.134888	-0.266357	0.0147091	4.36633	4.29989	11.0325	10.0165	8.26026	8.94836	-0.486145
141.38	-0.0757446	-0.0905762	-0.141907	-0.274963	0.0144622	4.37103	4.29968	11.0325	10.0163	8.25986	8.95306	-0.486145
[truncated: 8,566 more rows]
